# Supplementary material for: Oligopeptide Signaling through TbGPR89 Drives Trypanosome Quorum Sensing
Source: Cell. 2019 Jan 10;176(1-2):306–317.e16. doi: 10.1016/j.cell.2018.10.041 (PMC6333907; doi:10.1016/j.cell.2018.10.041)
Supplement: Table S2. Unique Metabolite Peaks Identified in TbPGP-Treated Human or Bovine Serum, Related to Figure 7 — Products of TbPGP activity against human or bovine serum. Unique metabolite peaks identified in positive or negative ion mode, with peaks present in two or more Tb PGP treated samples being highlighted in red. Unambiguous identification of the product peaks is not possible without extensive further analysis. [file mmc2.xlsx]

## Sheet: positive mode
				UNIQUE PEAKS – POSITIVE MODE
				In order of decreasing intensity; peaks present in two or more of the TbPGPase-treated samples are highlighted in red.
Human serum, not heat-inactivated PEAKS UNIQUE TO SAMPLE + TbPGPase			Human serum, heat-inactivated			Bovine serum, not heat-inactivated
			PEAKS UNIQUE TO SAMPLE + TbPGPase			PEAKS UNIQUE TO SAMPLE + TbPGPase
m/z	Intensity	Relative	m/z	Intensity	Relative	m/z	Intensity	Relative
531.123	1.5389e+06	1.18	127.979	1.83396e+06	1.6	293.025	6123676	5.12
160.005	770064	0.59	115.036	987710	0.86	441.15	2680111	2.24
350.983	742192	0.57	160.005	763917	0.67	127.979	1.54449e+06	1.29
118.979	625760	0.48	350.983	693703	0.6	160.005	643748	0.54
193.04	578076	0.44	118.979	524483	0.46	350.983	568816	0.48
294.028	517323	0.4	165.956	517430	0.45	106.52	507026	0.42
89.507	502761	0.39	89.507	510418	0.44	89.507	489596	0.41
113.964	460887	0.35	193.04	452436	0.39	261.1	473514	0.4
261.105	456719	0.35	102.02	440377	0.38	118.979	411726	0.34
165.956	443408	0.34	113.964	423895	0.37	294.028	388314	0.32
291.029	441258	0.34	294.028	421054	0.37	118.086	382308	0.32
589.081	428564	0.33	261.1	396231	0.35	261.077	379466	0.32
102.02	394081	0.3	261.105	381100	0.33	261.097	375399	0.31
261.102	390935	0.3	107.518	366665	0.32	130.987	374511	0.31
145.99	389086	0.3	145.99	365110	0.32	129.98	370311	0.31
237.048	369550	0.28	261.111	355164	0.31	442.154	369972	0.31
107.518	350184	0.27	291.029	355038	0.31	261.069	357378	0.3
553.105	315392	0.24	261.074	350892	0.31	261.111	357192	0.3
258.064	274762	0.21	589.081	319272	0.28	278.065	335795	0.28
532.126	270822	0.21	105.52	316258	0.28	291.029	333235	0.28
164.984	265734	0.2	261.102	311722	0.27	114.066	331108	0.28
292.028	253837	0.19	292.028	274596	0.24	132.077	315040	0.26
611.063	251002	0.19	261.069	263376	0.23	105.52	308920	0.26
90.507	248106	0.19	151.005	263281	0.23	237.048	308828	0.26
261.063	241311	0.19	553.104	245973	0.21	261.108	298504	0.25
261.071	235872	0.18	127.964	244741	0.21	589.081	290542	0.24
127.964	230044	0.18	258.064	240874	0.21	145.99	285574	0.24
261.122	226704	0.17	132.983	235312	0.2	292.028	256299	0.21
261.06	223155	0.17	115.964	232033	0.2	443.166	254938	0.21
115.964	219261	0.17	164.984	228594	0.2	261.074	252220	0.21
183.542	215877	0.17	90.507	227472	0.2	261.063	247038	0.21
261.029	213554	0.16	163.956	226648	0.2	165.956	245309	0.21
163.956	213346	0.16	133.93	214730	0.19	178.985	241898	0.2
261.151	212788	0.16	173.985	214694	0.19	279.06	238253	0.2
261.054	211827	0.16	175.985	209054	0.18	261.057	236713	0.2
132.983	209399	0.16	611.063	207425	0.18	317.007	233805	0.2
173.985	208958	0.16	261.06	203510	0.18	261.151	227314	0.19
591.079	200422	0.15	261.071	203119	0.18	261.072	227306	0.19
175.985	199293	0.15	101.02	202459	0.18	553.104	226642	0.19
803.23	198664	0.15	261.029	201848	0.18	261.06	221610	0.19
261.046	198436	0.15	261.077	201243	0.18	102.02	210016	0.18
175.985	199293	0.15	261.057	200011	0.17	261.14	206871	0.17
803.23	198664	0.15	532.126	194663	0.17	261.052	206358	0.17
261.046	198436	0.15	261.119	188948	0.16	261.012	200040	0.17
175.985	199293	0.15	190.001	188934	0.16	261.029	199718	0.17
803.23	198664	0.15	261.063	188404	0.16	151.005	199101	0.17
261.046	198436	0.15	377.004	187686	0.16	553.104	226642	0.19
			261.151	187311	0.16

## Sheet: negative mode
			UNIQUE PEAKS – NEGATIVE MODE
			In order of decreasing intensity; peaks which are present in two or more of the TbPGPase-treated samples are highlighted in red.
Human serum, not heat-inactivated PEAKS UNIQUE TO SAMPLE + TbPGPase			Human serum heat-inactivated			Bovine serum, not heat-inactivated
			PEAKS UNIQUE TO SAMPLE + TbPGPase			PEAKS UNIQUE TO SAMPLE + TbPGPase
m/z	Intensity	Relative	m/z	Intensity	Relative	m/z	Intensity	Relative
499.167	587264	1.32	128.035	312161	0.92	412.964	185488	0.43
296.053	413898	0.93	410.967	248607	0.73	237.129	55815	0.13
94.924	391499	0.88	412.964	246879	0.73	495.156	36678	0.09
128.035	337251	0.76	673.045	145414	0.43	117.055	36657.2	0.09
167.021	194464	0.44	167.021	142748	0.42	237.156	32081	0.08
412.964	193053	0.43	671.048	137580	0.4	148.973	26047.9	0.06
410.967	192506	0.43	470.923	135549	0.4	240.099	25544.6	0.06
321.092	152835	0.34	298.05	134561	0.4	237.178	24436.6	0.06
237.083	147988	0.33	242.176	130063	0.38	237.014	22932.8	0.05
298.05	135338	0.3	195.81	127722	0.38	302.986	22779.4	0.05
817.209	129417	0.29	216.036	127052	0.37	161.045	22106.1	0.05
671.049	125162	0.28	125.873	126087	0.37	159.102	20337.8	0.05
216.036	123676	0.28	166.833	125307	0.37	134.864	15746.7	0.04
237.113	102554	0.23	556.134	125075	0.37	237.227	15639.7	0.04
269.081	98796.1	0.22	817.208	113545	0.33	112.985	14951.7	0.04
470.923	94813.3	0.21	161.842	104001	0.31	283.264	13511.4	0.03
237.12	83267.1	0.19	468.926	101866	0.3
363.038	83207.3	0.19	237.081	92514.5	0.27
237.118	81984.5	0.18	141.867	91538.7	0.27
374.979	79158.3	0.18	237.108	91272.4	0.27
193.065	77868.5	0.18	237.104	91176.6	0.27
			199.805	89475.2	0.26
			321.092	88501	0.26
			163.839	86912	0.26
			414.961	82694.3	0.24
			237.059	82469.2	0.24
			873.171	81402.4	0.24
