# Supplementary material for: Oligopeptide Signaling through TbGPR89 Drives Trypanosome Quorum Sensing
Source: Cell. 2019 Jan 10;176(1-2):306–317.e16. doi: 10.1016/j.cell.2018.10.041 (PMC6333907; doi:10.1016/j.cell.2018.10.041)
Supplement: Table S3. Metabolite Analysis of TbPOP-Treated Human and Bovine Serum, Related to Figure 7 — Samples of human and bovine serum treated with TbPOP analyzed using an Orbitrap Mass Analyzer (80-1000 Da range, positive and negative mode). Sample1, TbPOP alone; Sample 2, Bovine serum without TbPOP; Sample 3, Bovine serum plus TbPOP; Sample 4, Human serum without TbPOP; Sample 5, Human serum plus TbPOP. [file mmc3.xlsx]

## Sheet: Negative mode
HD_POP1neg.RAW				HD_POP2neg.RAW				HD_POP3neg.RAW				HD_POP4neg.RAW				HD_POP5neg.RAW
FTMS - p ESI Full ms [80.00-1500.00]				FTMS - p ESI Full ms [80.00-1500.00]				FTMS - p ESI Full ms [80.00-1500.00]				FTMS - p ESI Full ms [80.00-1500.00]				FTMS - p ESI Full ms [80.00-1500.00]
Scan #: 1-135				Scan #: 1-132				Scan #: 1-133				Scan #: 1-123				Scan #: 1-123
RT: 0.01-1.00				RT: 0.01-1.00				RT: 0.01-1.00				RT: 0.01-1.00				RT: 0.01-1.00
AV: 135				AV: 132				AV: 133				AV: 123				AV: 123
m/z	Intensity	Relative		m/z	Intensity	Relative		m/z	Intensity	Relative		m/z	Intensity	Relative		m/z	Intensity	Relative
80.916	5511.6	0.02		80.916	125470	1.7		80.916	114099	0.76		80.916	55523.3	5.04		80.916	47174.5	3.75
80.965	18621.4	0.08		80.965	8817.6	0.12		80.965	16966.8	0.11		80.965	12781	1.16		80.965	13186.4	1.05
81.953	5297	0.02		83.013	7671.2	0.1		81.953	6589.2	0.04		80.995	1316.2	0.12		81.034	4685.6	0.37
83.013	5282.7	0.02		83.962	13275.2	0.18		83.013	6091.4	0.04		81.034	4458	0.4		81.953	6068.8	0.48
85.029	5708.5	0.03		84.045	9070.4	0.12		84.045	6721.3	0.04		81.953	5083.9	0.46		82.029	1768.2	0.14
86.024	7515.8	0.03		85.029	21710.6	0.29		85.029	17848.3	0.12		82.029	1330.7	0.12		82.954	1848.9	0.15
86.99	9429.6	0.04		86.024	76826.8	1.04		86	5508.6	0.04		83.013	7210.3	0.65		83.013	6913.5	0.55
87.008	11707.4	0.05		86.99	32240.5	0.44		86.024	38427.3	0.26		83.05	17532.4	1.59		83.05	19911.8	1.58
87.045	12403.7	0.06		87.008	171317	2.32		86.99	41926.1	0.28		84.009	1825.6	0.17		84.008	3079.6	0.24
89.024	49090.3	0.22		87.045	29151.1	0.4		87.008	124465	0.83		84.045	6308.3	0.57		84.045	10524.8	0.84
91.039	76522.3	0.34		88.04	206493	2.8		87.045	35065.1	0.23		84.99	1023.6	0.09		84.99	943	0.07
92.026	36351.3	0.16		88.977	5415.4	0.07		88.04	127749	0.85		85.029	24517.9	2.23		85.029	22217.9	1.77
92.92	4343.1	0.02		89.009	3993.5	0.05		88.977	11175.2	0.07		85.065	6123	0.56		85.065	6293	0.5
92.921	4124	0.02		89.01	4852.3	0.07		89.016	5361.3	0.04		86	21596	1.96		86	42878.9	3.41
92.922	4680.2	0.02		89.012	5273	0.07		89.017	5552.2	0.04		86.024	41822.1	3.8		86.024	55614.5	4.42
92.922	4388.5	0.02		89.013	4360.1	0.06		89.017	5238.9	0.04		86.99	9569.5	0.87		86.99	19573.4	1.56
92.923	4228.8	0.02		89.014	5827.1	0.08		89.018	5095.4	0.03		87.008	247776	22.5		87.004	1549.3	0.12
92.923	5601.6	0.03		89.014	5915.7	0.08		89.019	4236.3	0.03		87.045	51189	4.65		87.008	347067	27.59
92.924	7029.4	0.03		89.015	5433.1	0.07		89.019	6967.5	0.05		88.003	5300.3	0.48		87.045	59042.5	4.69
92.925	6903.9	0.03		89.016	7489.2	0.1		89.02	7483	0.05		88.012	6837.2	0.62		88.003	5229.1	0.42
92.925	9443.1	0.04		89.016	7656.8	0.1		89.02	8227.4	0.06		88.016	2804.9	0.25		88.011	9936.9	0.79
92.927	3.89915e+06	17.58		89.017	7280.5	0.1		89.021	8092	0.05		88.04	10129.5	0.92		88.016	5501.2	0.44
92.93	8065.8	0.04		89.017	8791.1	0.12		89.021	10360.4	0.07		88.048	1852.4	0.17		88.04	12415.5	0.99
92.931	9501.5	0.04		89.018	9550.3	0.13		89.022	10332	0.07		88.97	1984.3	0.18		88.048	2232.3	0.18
92.931	9193	0.04		89.018	8949.5	0.12		89.024	4326624	28.93		89.022	1798.6	0.16		88.97	4124.5	0.33
92.932	9519.7	0.04		89.019	10091.3	0.14		89.026	7235.4	0.05		89.024	953306	86.57		89.006	7094.5	0.56
92.932	8268.5	0.04		89.02	12473	0.17		89.026	12596.1	0.08		89.028	1850.6	0.17		89.019	1005.8	0.08
92.933	6566.3	0.03		89.02	11965.8	0.16		89.027	12440.9	0.08		89.028	1773.2	0.16		89.021	1193.1	0.09
92.934	6079.9	0.03		89.021	16358.6	0.22		89.028	10589.8	0.07		89.03	1243	0.11		89.021	1626.8	0.13
92.934	5342.8	0.02		89.021	19057.9	0.26		89.028	10108.3	0.07		89.948	1947.9	0.18		89.022	1999.7	0.16
92.935	4134.5	0.02		89.022	21093.5	0.29		89.029	6488.9	0.04		90.027	30015.8	2.73		89.024	948010	75.36
93.034	11101.9	0.05		89.024	7.37112e+06	100		89.029	8009.7	0.05		90.034	1815.2	0.16		89.026	1055	0.08
93.972	4766.1	0.02		89.026	17647.5	0.24		89.03	5192.7	0.03		91.028	1608.4	0.15		89.027	2104.4	0.17
94.922	5227	0.02		89.027	21011.9	0.29		89.03	5320	0.04		91.034	1143.4	0.1		89.027	2041.9	0.16
94.922	6154.6	0.03		89.027	20456.4	0.28		89.032	4948.4	0.03		91.035	995	0.09		89.028	1983	0.16
94.925	2.63004e+06	11.86		89.028	16848.9	0.23		89.925	4697.7	0.03		91.036	1470	0.13		89.028	1711.6	0.14
94.928	6869.2	0.03		89.029	16394.4	0.22		89.948	27625.8	0.18		91.036	1531.8	0.14		89.029	1465.9	0.12
94.928	7099.6	0.03		89.029	15430.8	0.21		90.027	135113	0.9		91.037	1602	0.15		89.03	1331.9	0.11
94.929	6159.4	0.03		89.03	13854.1	0.19		90.974	5007.6	0.03		91.037	1924.9	0.17		89.03	1425.9	0.11
94.93	4450.8	0.02		89.03	10865.8	0.15		91.028	23318.8	0.16		91.039	682342	61.96		89.948	3469.4	0.28
94.98	23513.6	0.11		89.031	10738	0.15		91.04	384901	2.57		91.042	1888.1	0.17		89.977	1743	0.14
94.99	8473.5	0.04		89.031	8951.1	0.12		91.946	9698.6	0.06		91.043	2222.2	0.2		90.027	29689.8	2.36
95.013	5673.7	0.03		89.032	6865.3	0.09		92.026	28132.9	0.19		91.043	1765.5	0.16		90.034	1813.7	0.14
96.922	418458	1.89		89.033	8193.3	0.11		92.043	10628.2	0.07		91.044	1642.5	0.15		90.968	1152.8	0.09
96.96	25624.5	0.12		89.033	8679.3	0.12		92.05	5898.7	0.04		91.044	1628.6	0.15		91.03	1065.2	0.08
99.008	20636.2	0.09		89.034	5855.8	0.08		92.922	4776.2	0.03		91.045	1265.6	0.11		91.031	966.8	0.08
99.925	8358.3	0.04		89.037	7395.8	0.1		92.924	4252.6	0.03		91.046	1265.7	0.11		91.032	944.6	0.08
101.006	4113.9	0.02		89.038	4768.9	0.06		92.924	5586.4	0.04		91.046	1018.4	0.09		91.032	956	0.08
101.024	8630.8	0.04		89.039	4014.7	0.05		92.925	7670.6	0.05		92.026	14130.2	1.28		91.033	1143.4	0.09
101.06	17193.5	0.08		89.039	4481.2	0.06		92.925	12395	0.08		92.034	1525.6	0.14		91.033	1132	0.09
102.956	8857.6	0.04		89.04	4704.6	0.06		92.927	4.22188e+06	28.23		92.043	21222.3	1.93		91.034	1352.4	0.11
102.985	108315	0.49		89.042	4599.8	0.06		92.93	7847	0.05		92.05	5974.8	0.54		91.034	1381	0.11
103.022	13144.6	0.06		89.044	4647.6	0.06		92.931	13155.7	0.09		92.927	332373	30.18		91.035	1469.2	0.12
103.039	4096.8	0.02		89.925	4755.5	0.06		92.931	11234.5	0.08		92.995	4765.2	0.43		91.036	2009.1	0.16
103.92	54648.8	0.25		89.948	64922.8	0.88		92.932	11383.6	0.08		93.001	1152.4	0.1		91.036	1846.8	0.15
105.001	77403.7	0.35		90.027	244825	3.32		92.932	8268.2	0.06		93.034	67177.2	6.1		91.037	2530.1	0.2
105.019	21008.9	0.09		90.974	6760.3	0.09		92.933	8408.6	0.06		93.044	3899.6	0.35		91.037	2979.4	0.24
106.98	22445.1	0.1		91.028	42728.7	0.58		92.934	7677.6	0.05		94.029	2422.5	0.22		91.039	890943	70.82
108.021	19925	0.09		91.04	397684	5.4		92.934	6929.8	0.05		94.037	3574.1	0.32		91.042	2651.2	0.21
108.045	8507	0.04		91.946	20991	0.28		92.936	4677.8	0.03		94.924	222338	20.19		91.043	3268.3	0.26
110.957	6432.2	0.03		92.026	35575.1	0.48		93.034	25324.8	0.17		94.98	13103	1.19		91.043	2775.8	0.22
112.985	185400	0.84		92.043	11311.6	0.15		93.972	5877.3	0.04		94.994	6542.6	0.59		91.044	2353	0.19
114.936	6133.4	0.03		92.05	5655.5	0.08		94.919	4880.7	0.03		95.013	13910.1	1.26		91.044	2278.3	0.18
114.985	6097.6	0.03		92.925	8675.7	0.12		94.92	5777.1	0.04		95.024	1965.6	0.18		91.045	1881.3	0.15
115.04	7667.3	0.03		92.927	4185052	56.78		94.921	5368.5	0.04		95.03	2888.5	0.26		91.046	1816.9	0.14
115.076	20024.4	0.09		92.931	7908	0.11		94.921	7326.8	0.05		95.05	4491.5	0.41		91.046	1423.7	0.11
117.001	36800.4	0.17		92.932	8159.6	0.11		94.922	8100.1	0.05		95.934	1601.3	0.15		91.047	1410.2	0.11
117.055	5092.5	0.02		92.933	6697.1	0.09		94.923	7906.1	0.05		95.952	65155	5.92		91.047	1081.1	0.09
118.899	7261.7	0.03		93.034	26299.8	0.36		94.925	2881634	19.27		96.008	4107.9	0.37		91.048	1013.5	0.08
119.017	14355.2	0.06		94.919	4449	0.06		94.927	8394.3	0.06		96.045	1539.3	0.14		91.048	1038.9	0.08
119.946	43858	0.2		94.919	4404.8	0.06		94.928	8138.4	0.05		96.071	3841	0.35		91.945	895.7	0.07
120.045	9842.3	0.04		94.92	5587.3	0.08		94.929	8947.6	0.06		96.922	34617.9	3.14		92.026	12990.3	1.03
120.066	248262	1.12		94.921	5952	0.08		94.929	7766.9	0.05		96.959	274165	24.9		92.043	28132.7	2.24
120.898	14715.3	0.07		94.922	7093.7	0.1		94.93	7568.5	0.05		96.992	2152.8	0.2		92.05	5466.2	0.43
121.029	35408.6	0.16		94.922	6355.5	0.09		94.931	6027.7	0.04		97.029	11447.6	1.04		92.927	173005	13.75
121.032	21936.9	0.1		94.925	2.89061e+06	39.22		94.931	5544.7	0.04		97.065	15344.8	1.39		92.995	2962.4	0.24
121.069	9030.3	0.04		94.927	7863.3	0.11		94.932	5232.2	0.03		97.947	2524.9	0.23		93.001	1291.3	0.1
121.943	12919.2	0.06		94.928	7977.5	0.11		94.932	4747.8	0.03		97.959	1583.6	0.14		93.034	65457.6	5.2
122.024	171490	0.77		94.928	7358.7	0.1		94.98	22043.3	0.15		98	1697.8	0.15		93.044	5292.7	0.42
122.894	299909	1.35		94.929	6824.3	0.09		95.013	12051.9	0.08		98.024	16941.6	1.54		93.972	980.4	0.08
122.975	42787.6	0.19		94.93	6009.4	0.08		96.922	480385	3.21		98.955	10986.4	1		94.029	2893.7	0.23
123.008	9476.1	0.04		94.93	5078.8	0.07		96.96	117478	0.79		98.964	1733	0.16		94.037	3395.1	0.27
123.028	8105.9	0.04		94.931	5028.7	0.07		97.004	9301.8	0.06		99.008	72833.9	6.61		94.924	114746	9.12
123.877	24415.4	0.11		94.931	4055.1	0.06		97.029	5635.8	0.04		99.019	2118.8	0.19		94.98	12961.8	1.03
123.894	4623.3	0.02		94.98	15260.4	0.21		98.024	8726	0.06		99.045	14623.7	1.33		94.994	4127.6	0.33
123.901	76097.9	0.34		95.013	13384.8	0.18		99.008	37895.5	0.25		99.054	3636.7	0.33		95.013	12699.4	1.01
124.891	91049.5	0.41		95.952	3961.8	0.05		99.045	5296.5	0.04		99.081	5803	0.53		95.024	3533.2	0.28
125	4694.4	0.02		96.922	481522	6.53		99.925	5481.4	0.04		99.925	2953.6	0.27		95.03	4037.6	0.32
125.873	477788	2.15		96.96	143463	1.95		99.957	23786.5	0.16		99.957	2031.7	0.18		95.05	4181.9	0.33
125.898	22346.5	0.1		97.004	12533.6	0.17		100.003	5866.7	0.04		100.003	20539.8	1.87		95.934	2355.1	0.19
126.873	8036.8	0.04		97.029	7442.3	0.1		100.04	12005.7	0.08		100.011	2541.4	0.23		95.952	61257.8	4.87
126.88	73588.7	0.33		98.024	10271.6	0.14		100.933	4404.5	0.03		100.04	5011.3	0.46		96.008	4227.1	0.34
126.904	62235.3	0.28		98.955	5027.8	0.07		101.006	5525.8	0.04		100.933	1222.6	0.11		96.045	2309.6	0.18
127.016	10330.4	0.05		99.008	42358.6	0.57		101.024	49945.5	0.33		101.024	67602.5	6.14		96.071	4771.4	0.38
127.87	311842	1.41		99.045	6367.7	0.09		101.06	51564.8	0.34		101.06	75237.9	6.83		96.921	17473	1.39
127.873	4385.1	0.02		99.925	4321.2	0.06		101.954	6871.2	0.05		102.019	6958	0.63		96.959	274195	21.8
128.87	5139.6	0.02		99.957	50373.8	0.68		102.019	4488.1	0.03		102.027	2426.8	0.22		96.992	2079	0.17
128.878	47539.3	0.21		100.003	5741.4	0.08		102.055	22778	0.15		102.055	4305.8	0.39		97.029	12749.5	1.01
129.055	10383.7	0.05		100.04	20932.9	0.28		102.956	67355	0.45		102.064	3521.6	0.32		97.065	16089.7	1.28
129.092	8050	0.04		101.006	6375.1	0.09		102.985	111858	0.75		102.956	11118.1	1.01		97.947	2222.1	0.18
129.867	46513.1	0.21		101.024	70975.9	0.96		103.022	6808	0.05		102.985	59808.2	5.43		97.959	1549.7	0.12
130.087	433096	1.95		101.06	39653.9	0.54		103.04	89952.4	0.6		103.003	10439.1	0.95		98	1605.9	0.13
130.875	5573.8	0.03		101.954	15649.2	0.21		103.92	10716.5	0.07		103.022	1560.4	0.14		98.024	22338	1.78
130.963	4674	0.02		102.019	7014.9	0.1		103.952	64945.6	0.43		103.039	45718.7	4.15		98.06	879.9	0.07
131.034	5811.8	0.03		102.055	35930	0.49		104.035	5556	0.04		103.951	15611.9	1.42		98.955	10808.9	0.86
131.071	6095.1	0.03		102.956	130046	1.76		104.953	21286.6	0.14		103.989	1465.7	0.13		98.964	1620.1	0.13
131.09	24650.1	0.11		102.985	92856.8	1.26		105.001	318945	2.13		104.043	1694.1	0.15		98.99	860.8	0.07
132.867	49332.4	0.22		103.022	8819.9	0.12		105.019	49652.7	0.33		104.947	2269.7	0.21		99.008	83512.7	6.64
132.978	9157.5	0.04		103.04	119004	1.61		105.949	21021.5	0.14		104.953	3584	0.33		99.019	2135.4	0.17
132.996	6274.5	0.03		103.952	150792	2.05		106.004	8246.9	0.06		104.981	2409.1	0.22		99.044	13796.5	1.1
133.05	4109.7	0.02		104.035	7533.1	0.1		106.98	20998.6	0.14		105.001	118119	10.73		99.054	3807.1	0.3
134.024	8478.7	0.04		104.953	42095.2	0.57		106.997	12750.2	0.09		105.019	82408.5	7.48		99.081	5972	0.47
134.864	23041.8	0.1		105.001	429996	5.83		107.05	21549.8	0.14		105.034	1100.9	0.1		99.957	3676.9	0.29
134.866	14239.3	0.06		105.019	36698.7	0.5		108.021	59069.7	0.39		105.949	4723.1	0.43		99.998	849.4	0.07
134.894	32662.5	0.15		105.949	45986.5	0.62		108.045	20034.7	0.13		106.004	3210.5	0.29		100.003	35243.4	2.8
134.994	74708.2	0.34		106.004	11150.8	0.15		108.901	20173.8	0.13		106.022	2180.1	0.2		100.011	2965.3	0.24
135.012	12951.1	0.06		106.997	16478.6	0.22		109.029	8647.7	0.06		106.997	4707	0.43		100.04	6134.4	0.49
135.045	47660	0.21		107.05	21036.2	0.29		109.941	18284.6	0.12		107.037	2143.4	0.19		100.972	1216.5	0.1
136.007	8908.3	0.04		108.021	53001	0.72		110.898	13629.7	0.09		107.05	8156.8	0.74		100.987	1616.9	0.13
136.863	10878.8	0.05		108.045	19379.2	0.26		110.957	18796.6	0.13		108.021	22625.9	2.05		101.006	1980.9	0.16
136.891	8919.5	0.04		108.99	4214.9	0.06		110.975	6266.5	0.04		108.045	9443.7	0.86		101.024	60993.4	4.85
137.024	9286.8	0.04		109.029	9769.1	0.13		111.008	4936.9	0.03		108.99	2863.9	0.26		101.06	88225.2	7.01
137.035	12629	0.06		109.942	12863.7	0.17		111.019	16048.1	0.11		108.996	1208.7	0.11		101.954	913.7	0.07
138.019	104264	0.47		110.957	14783.8	0.2		111.937	6040.6	0.04		109.024	1001.2	0.09		102.019	9947.2	0.79
139.003	4342.6	0.02		110.975	5473.7	0.07		112.003	6646.3	0.04		109.029	16557.7	1.5		102.027	2234.7	0.18
139.872	6808.2	0.03		111.006	9051	0.12		112.051	33564.8	0.22		109.065	3788.4	0.34		102.055	6329.3	0.5
141.868	148597	0.67		111.008	6239.4	0.08		112.985	16874.9	0.11		110.024	5798.8	0.53		102.064	4090.1	0.33
141.912	7626.2	0.03		111.019	18138.1	0.25		113.021	6147.4	0.04		110.957	9132.1	0.83		102.956	12762.5	1.01
142.875	70880	0.32		111.937	4226.3	0.06		113.024	36953.8	0.25		110.975	6878	0.62		102.985	93191.9	7.41
143.107	19042.2	0.09		112.003	7351.7	0.1		113.06	4837.4	0.03		111.008	30767.4	2.79		103.003	16685.4	1.33
143.865	97144.6	0.44		112.04	4965.1	0.07		114.019	4692	0.03		111.019	2225.7	0.2		103.022	1995.3	0.16
144.045	5784	0.03		112.051	101978	1.38		114.03	7611.9	0.05		111.025	1983.9	0.18		103.039	44628.9	3.55
144.869	11468.8	0.05		112.985	66194.7	0.9		114.056	79716.4	0.53		111.045	14843.4	1.35		103.951	24563	1.95
144.873	42927.3	0.19		113.021	26806.8	0.36		114.936	9223.2	0.06		111.081	7125.3	0.65		103.989	2537.1	0.2
145.05	7305.2	0.03		113.024	49869.5	0.68		114.985	7707.2	0.05		112.003	7437.4	0.68		104.035	1780.3	0.14
145.086	4269.6	0.02		113.06	5717.8	0.08		115.04	23600.8	0.16		112.011	1311	0.12		104.043	1565.9	0.12
145.862	12111.4	0.05		113.98	5295.6	0.07		115.076	92698.7	0.62		112.04	4480.8	0.41		104.947	3508.3	0.28
146.866	10590.9	0.05		114.019	5531.4	0.08		116.071	284142	1.9		112.954	4425.4	0.4		104.953	4131.6	0.33
146.87	4682	0.02		114.03	8177.3	0.11		116.972	50230.1	0.34		112.985	47193.8	4.29		104.981	3746.2	0.3
148.909	6340.1	0.03		114.056	113229	1.54		117.001	138867	0.93		112.988	1364.8	0.12		105.001	190561	15.15
148.952	4376.7	0.02		114.936	4053.2	0.05		117.019	18806.8	0.13		112.999	3522.4	0.32		105.019	155603	12.37
148.973	29669.4	0.13		114.976	6391.2	0.09		117.055	65207.1	0.44		113.024	36790	3.34		105.034	1153.6	0.09
148.991	10588.8	0.05		114.985	6828.9	0.09		117.074	13278.3	0.09		113.035	2211.5	0.2		105.948	7908.4	0.63
149.981	8160.7	0.04		115.04	25139.2	0.34		118.004	4361.4	0.03		113.06	14044.6	1.28		105.955	2230.5	0.18
150.886	775661	3.5		115.059	4695.6	0.06		118.029	5468.9	0.04		113.097	7766.5	0.71		106	931	0.07
150.989	136790	0.62		115.076	69653	0.94		118.05	9276.3	0.06		114.019	10612.6	0.96		106.004	5289	0.42
151.007	23116.8	0.1		115.964	14908	0.2		118.907	5152.1	0.03		114.027	1649.8	0.15		106.022	4336	0.34
151.04	4925.7	0.02		116.035	3975.1	0.05		118.941	15355.1	0.1		114.055	7185	0.65		106.98	1637.2	0.13
152.883	763195	3.44		116.071	413952	5.62		118.969	15568.6	0.1		114.976	1292.5	0.12		106.997	7825.3	0.62
152.985	9121	0.04		116.972	107905	1.46		118.997	4346.2	0.03		114.985	7667.9	0.7		107.023	895.9	0.07
153.004	63561.9	0.29		117.001	200104	2.71		119.017	11559.7	0.08		115.003	5553.6	0.5		107.037	2087.7	0.17
153.868	13621.6	0.06		117.019	43572.4	0.59		119.034	14164.3	0.09		115.039	88210	8.01		107.05	8544.6	0.68
154.014	5140.1	0.02		117.055	75866.4	1.03		119.946	17889.1	0.12		115.049	1540.8	0.14		108.021	26688.6	2.12
154.88	237319	1.07		117.075	18741.6	0.25		120.045	56436.5	0.38		115.076	141324	12.83		108.045	10742	0.85
154.99	4601.2	0.02		117.961	4173.3	0.06		120.066	1.56451e+06	10.46		115.92	2268	0.21		108.99	2288.4	0.18
155.867	9674	0.04		118.004	6878	0.09		121.029	74853.4	0.5		116.035	4066.2	0.37		108.996	1080.8	0.09
155.884	6801.7	0.03		118.029	4770.7	0.06		121.032	14279.7	0.1		116.043	4185.7	0.38		109.024	1396.2	0.11
156.038	4086.8	0.02		118.05	15180.5	0.21		121.05	20439.2	0.14		116.071	23876.7	2.17		109.029	15905.8	1.26
156.043	2900116	13.07		118.942	16366.9	0.22		121.069	58581.3	0.39		116.079	7964.7	0.72		109.04	1101.9	0.09
156.05	4387.8	0.02		118.969	32401.1	0.44		121.944	4481.4	0.03		116.972	4785.6	0.43		109.065	3523.2	0.28
156.847	14426.3	0.07		118.997	7286.2	0.1		122.024	262540	1.76		117.001	48355	4.39		110.024	5726.6	0.46
156.877	23655.8	0.11		119.017	11378.5	0.15		122.07	8017	0.05		117.019	13307.5	1.21		110.957	13417.1	1.07
157.04	6662.7	0.03		119.034	18752.3	0.25		122.894	42535.1	0.28		117.034	1496.4	0.14		110.975	6555.5	0.52
157.046	114783	0.52		119.946	24211.8	0.33		122.975	26522.6	0.18		117.036	2140.5	0.19		110.981	1309.8	0.1
157.123	26365.5	0.12		120.045	35186.4	0.48		123.008	10638	0.07		117.055	32093.3	2.91		111.008	21467.9	1.71
157.863	173219	0.78		120.048	5422.4	0.07		123.028	14206.3	0.09		118.004	1671.3	0.15		111.019	2670.4	0.21
158.04	925432	4.17		120.051	7708.4	0.1		123.901	10730	0.07		118.029	24888	2.26		111.025	2218.6	0.18
158.048	9200.1	0.04		120.053	5199.6	0.07		124.007	56451.3	0.38		118.04	1942.6	0.18		111.045	15526.5	1.23
158.846	353232	1.59		120.053	6307.1	0.09		124.037	6580.8	0.04		118.05	1117.1	0.1		111.081	8013	0.64
159.043	35174.5	0.16		120.054	5827	0.08		124.891	11776.4	0.08		118.058	1336.6	0.12		111.947	1142.6	0.09
159.845	54976.7	0.25		120.055	6226.6	0.08		124.894	11143.9	0.07		118.969	1421.1	0.13		112.003	9307.5	0.74
159.86	109171	0.49		120.056	6807.8	0.09		124.991	5089.4	0.03		118.992	2757.6	0.25		112.04	5615.1	0.45
159.87	8614.6	0.04		120.057	5891.5	0.08		125.873	68131.6	0.46		118.997	1863.2	0.17		112.954	4180.9	0.33
159.878	11187.5	0.05		120.058	8407.9	0.11		126.056	4193	0.03		119.017	2980.7	0.27		112.985	25670	2.04
160.819	4190.3	0.02		120.059	9275.7	0.13		126.88	6417.6	0.04		119.034	7663.8	0.7		112.988	1050	0.08
160.824	4169.8	0.02		120.06	8159	0.11		126.904	20020.8	0.13		119.05	3003.7	0.27		112.999	2875.9	0.23
160.828	4113.7	0.02		120.061	10738.5	0.15		127.016	7975	0.05		119.946	3744.7	0.34		113.021	1814.6	0.14
160.829	5765	0.03		120.061	11835.8	0.16		127.04	6404.8	0.04		120.045	25637.9	2.33		113.024	35252.9	2.8
160.83	5511.1	0.02		120.062	13629.7	0.18		127.87	43715.1	0.29		120.057	1139.4	0.1		113.035	2513.4	0.2
160.832	7448.2	0.03		120.063	12421.7	0.17		127.873	10053.5	0.07		120.058	1279.2	0.12		113.06	13727.7	1.09
160.834	5403.8	0.02		120.066	5.05528e+06	68.58		128.035	168121	1.12		120.059	1441.6	0.13		113.097	7486.5	0.6
160.836	13334.7	0.06		120.069	9278.2	0.13		128.05	5208.4	0.03		120.059	1581.4	0.14		113.98	3723.4	0.3
160.837	16822.1	0.08		120.07	17102.9	0.23		128.071	22179.6	0.15		120.06	1203.6	0.11		114.019	14767.3	1.17
160.842	5962429	26.88		120.071	15896.6	0.22		128.972	15196.5	0.1		120.061	1851.6	0.17		114.027	1572.7	0.13
160.85	13499.8	0.06		120.072	12307.2	0.17		129.019	8202.9	0.05		120.062	3000.8	0.27		114.055	7088.8	0.56
160.851	14790.3	0.07		120.073	15062.5	0.2		129.038	7549.4	0.05		120.063	3469.1	0.32		114.976	5770.6	0.46
160.853	11875.9	0.05		120.074	11536.3	0.16		129.055	40296.8	0.27		120.066	1.10121e+06	100		114.985	11959.3	0.95
160.856	9031.2	0.04		120.075	10092.1	0.14		129.092	40631.7	0.27		120.07	2574.9	0.23		115.003	4662.9	0.37
160.859	6924.8	0.03		120.075	9626.2	0.13		129.867	5961.8	0.04		120.071	3248.9	0.3		115.039	98040	7.79
161.842	173979	0.78		120.076	7682.4	0.1		129.87	6346.9	0.04		120.072	3621.9	0.33		115.049	1067.3	0.08
161.857	14150.8	0.06		120.077	7128	0.1		130.05	10057.4	0.07		120.073	2857.2	0.26		115.076	174147	13.84
161.867	9506.9	0.04		120.078	6828.2	0.09		130.083	5800	0.04		120.073	2734.9	0.25		115.993	2163.9	0.17
161.875	6040.2	0.03		120.079	6026	0.08		130.087	1.78733e+06	11.95		120.074	2493.7	0.23		116.035	5166	0.41
161.941	5334.4	0.02		120.08	6234.2	0.08		130.094	4198.5	0.03		120.075	2288.2	0.21		116.043	4629.5	0.37
162.019	6940.2	0.03		120.081	5487.6	0.07		131.034	13705.5	0.09		120.076	2123.7	0.19		116.071	23155.9	1.84
162.834	10634.5	0.05		120.083	6610.6	0.09		131.052	29185.4	0.2		120.077	1327	0.12		116.079	10030	0.8
162.839	5.75725e+06	25.95		120.083	5407.9	0.07		131.071	13662	0.09		120.078	1383.4	0.13		116.972	5367.6	0.43
162.846	13810.9	0.06		120.087	4152.9	0.06		131.082	6943.2	0.05		120.079	1251.3	0.11		117.001	83220.3	6.62
162.847	15533.4	0.07		121.029	77970.2	1.06		131.09	104369	0.7		120.08	1067.2	0.1		117.019	11670.2	0.93
162.849	13975.1	0.06		121.032	34952.7	0.47		132.012	21035	0.14		120.081	1009.6	0.09		117.034	1399.7	0.11
162.85	12296.2	0.06		121.045	7032.5	0.1		132.066	4527.9	0.03		120.083	1087.2	0.1		117.036	2647.4	0.21
162.851	10088.4	0.05		121.05	48008	0.65		132.091	4921.6	0.03		121.029	228132	20.72		117.055	31367	2.49
162.853	10283.8	0.05		121.063	14980.3	0.2		132.92	20594.6	0.14		121.033	1536	0.14		117.074	895.5	0.07
162.854	9658.6	0.04		121.069	204375	2.77		132.967	9683	0.06		121.048	1653.5	0.15		118.004	2860.7	0.23
162.857	5629.2	0.03		121.072	6640.9	0.09		132.978	4939	0.03		121.05	5612.2	0.51		118.029	27502.1	2.19
162.858	5404.7	0.02		121.944	7229.5	0.1		132.996	16761	0.11		121.063	3237.3	0.29		118.04	2687.7	0.21
162.861	5356.1	0.02		122.024	335084	4.55		133.05	5559	0.04		121.069	44139.3	4.01		118.05	1690.6	0.13
162.925	5169.6	0.02		122.032	4077.5	0.06		134.024	26428.6	0.18		121.072	1019.1	0.09		118.058	1183.8	0.09
163.003	9150.5	0.04		122.07	27691.7	0.38		134.047	4160.4	0.03		122.024	49252.1	4.47		118.962	1629.6	0.13
163.061	13120.9	0.06		122.894	7862.5	0.11		134.061	16782.1	0.11		122.032	16040.8	1.46		118.969	1554.2	0.12
163.839	139262	0.63		123.008	11762.1	0.16		134.917	13313.9	0.09		122.07	6045.7	0.55		118.997	3136.8	0.25
164.829	5795.6	0.03		123.027	18016.9	0.24		134.994	11838.3	0.08		122.975	1998.4	0.18		119.017	5298	0.42
164.836	1.90789e+06	8.6		124.007	69775.2	0.95		135.012	10350.5	0.07		123.008	17565.5	1.6		119.034	5393.3	0.43
164.844	4192.3	0.02		124.037	4499.5	0.06		135.031	5459.6	0.04		123.011	1479.1	0.13		119.05	3118.4	0.25
164.845	7192.9	0.03		124.894	9430	0.13		135.045	89743.8	0.6		123.027	2750.9	0.25		119.946	1746.9	0.14
164.846	4834.1	0.02		124.991	5051.1	0.07		135.083	4903.4	0.03		123.033	1585.9	0.14		120.045	29080.5	2.31
164.848	5074.8	0.02		125.024	4290.8	0.06		135.945	48022	0.32		123.045	5446.6	0.49		120.051	1025.5	0.08
164.849	4501.1	0.02		125.873	13237.4	0.18		136.007	13762.6	0.09		123.081	2580.9	0.23		120.052	974	0.08
164.887	6981.9	0.03		126.056	5944.7	0.08		136.04	8080	0.05		123.994	4541.7	0.41		120.053	1108.8	0.09
165.836	39255.3	0.18		126.904	31782.5	0.43		136.048	6418.8	0.04		124.003	4138.7	0.38		120.054	1030.5	0.08
166.014	174802	0.79		127.001	8873.1	0.12		137.024	9740.7	0.07		124.007	5356.6	0.49		120.055	1213.4	0.1
166.833	187510	0.85		127.015	4514.4	0.06		137.027	8306.6	0.06		124.016	4947.6	0.45		120.056	1227.4	0.1
166.837	31135.3	0.14		127.016	9461.5	0.13		137.035	24837.2	0.17		124.037	4146.2	0.38		120.058	1796.8	0.14
166.896	4521	0.02		127.04	7696	0.1		137.94	17224	0.12		124.04	2015.5	0.18		120.058	1584.4	0.13
166.984	41221.7	0.19		127.051	4125.5	0.06		138.019	274507	1.84		125	1245.1	0.11		120.059	1722.6	0.14
167.001	6516.6	0.03		127.87	7816	0.11		139.001	13027.3	0.09		125.024	8802.6	0.8		120.06	1844	0.15
167.02	20407.4	0.09		127.873	7745.2	0.11		139.022	15481.6	0.1		125.035	1619.9	0.15		120.061	2638.7	0.21
167.871	4262.2	0.02		127.988	4023.8	0.05		141.868	12827.9	0.09		125.06	7280.9	0.66		120.062	2938.3	0.23
168.831	18278.9	0.08		128.035	189457	2.57		142.05	5175.9	0.03		125.097	8695.4	0.79		120.063	4145.6	0.33
168.836	385295	1.74		128.05	4581.8	0.06		142.087	8573.9	0.06		126.019	4956.3	0.45		120.066	1.25804e+06	100
168.891	85872.9	0.39		128.071	19439.8	0.26		142.875	11738.6	0.08		126.056	1915	0.17		120.07	3357.4	0.27
170.833	605409	2.73		128.972	34228.6	0.46		143.034	15630.1	0.1		126.904	105505	9.58		120.071	3760.8	0.3
170.888	55731.7	0.25		129.016	7611.3	0.1		143.071	10752.5	0.07		126.995	2412	0.22		120.072	3691.3	0.29
170.944	22438.1	0.1		129.019	12140.7	0.16		143.107	115746	0.77		127.001	1069.9	0.1		120.073	3485.2	0.28
171.102	4311.6	0.02		129.038	8943.4	0.12		143.865	7503.1	0.05		127.003	4651.8	0.42		120.073	2307.3	0.18
171.139	5438.3	0.02		129.055	46299.5	0.63		144.045	13137.2	0.09		127.014	6276.8	0.57		120.074	2567.5	0.2
171.834	28672.7	0.13		129.092	30379.9	0.41		144.066	21638.4	0.14		127.039	22194	2.02		120.075	2380.3	0.19
172.04	24652.2	0.11		129.87	4803.3	0.07		144.111	8791.1	0.06		127.076	13139.9	1.19		120.076	2185.5	0.17
172.83	284456	1.28		130.05	15190	0.21		144.873	7334.3	0.05		127.112	10188.1	0.93		120.077	1547	0.12
172.842	9403.4	0.04		130.079	4214.6	0.06		144.967	13240.1	0.09		127.998	1720.8	0.16		120.078	1389.1	0.11
172.885	7129.7	0.03		130.081	5296.5	0.07		145.05	8611.1	0.06		128.035	14451.6	1.31		120.079	1464.6	0.12
173.118	6303.6	0.03		130.082	7376.4	0.1		145.061	16584.6	0.11		128.05	1846	0.17		120.08	1420.7	0.11
173.831	27269.8	0.12		130.083	9793.7	0.13		145.086	4567.6	0.03		128.071	6321.9	0.57		120.081	1174.1	0.09
173.894	4976.8	0.02		130.084	11671	0.16		145.999	18842.9	0.13		128.972	1166.2	0.11		120.082	911.7	0.07
174.826	49476.6	0.22		130.087	2.90556e+06	39.42		146.024	5114.6	0.03		128.995	1669.5	0.15		120.083	1059.4	0.08
174.829	111371	0.5		130.092	6866.1	0.09		146.045	14134.5	0.09		129.015	2024.4	0.18		120.087	1031.7	0.08
174.839	7867.2	0.04		130.093	9155.3	0.12		146.082	23044.5	0.15		129.019	26003.1	2.36		120.942	1243.8	0.1
175.828	7453.9	0.03		130.094	8699.7	0.12		146.983	623591	4.17		129.055	109615	9.95		120.996	1065.5	0.08
175.933	12914.3	0.06		130.095	8230.8	0.11		147.045	10787	0.07		129.091	67253.3	6.11		121.029	279789	22.24
176.826	38472	0.17		130.095	6329.1	0.09		147.066	5982.3	0.04		130.014	2312.1	0.21		121.033	1474.4	0.12
176.836	8405.9	0.04		130.097	6983.5	0.09		147.907	18065.8	0.12		130.05	8603.6	0.78		121.034	1080.7	0.09
177.844	18223.6	0.08		130.097	5290.9	0.07		147.986	17266.3	0.12		130.058	6649.3	0.6		121.048	1371	0.11
178.834	6454.4	0.03		130.098	4521.8	0.06		147.996	4967	0.03		130.087	276783	25.13		121.05	5782	0.46
178.944	23573.9	0.11		130.951	11418.2	0.15		148.061	18347.4	0.12		130.095	3471.1	0.32		121.063	3709.1	0.29
179.841	16443	0.07		130.969	9950.3	0.13		148.973	22333.5	0.15		130.98	2663.2	0.24		121.069	50004.2	3.97
179.928	85428.9	0.39		131.034	18543.4	0.25		148.98	197210	1.32		130.992	30283.4	2.75		122.024	49667.5	3.95
180.941	5447.5	0.02		131.052	40255.9	0.55		148.991	7340.2	0.05		131.034	15671.9	1.42		122.032	19213.8	1.53
180.989	5135.4	0.02		131.071	15622.9	0.21		148.998	88262	0.59		131.071	22731.3	2.06		122.037	1078.5	0.09
181.071	45481.2	0.21		131.082	10114.4	0.14		149.06	4508.3	0.03		131.09	15664.3	1.42		122.07	7022.1	0.56
181.839	4367	0.02		131.084	8363.5	0.11		149.904	11548.6	0.08		132.012	3994.9	0.36		122.975	4760.2	0.38
181.925	26271.4	0.12		131.09	176505	2.39		149.981	57684.8	0.39		132.045	1058.8	0.1		123.008	14757.2	1.17
182.979	145136	0.65		131.093	4051.5	0.05		150.886	440845	2.95		132.066	4533.3	0.41		123.011	1718.9	0.14
183.987	12243.8	0.06		132.012	39305.2	0.53		150.989	501488	3.35		132.074	1057.8	0.1		123.019	1498.8	0.12
184.038	5006.7	0.02		132.066	7516.1	0.1		150.995	28192.4	0.19		132.92	1394.3	0.13		123.027	2676.2	0.21
184.975	10445.3	0.05		132.091	8744.9	0.12		151.006	18768.5	0.13		132.996	7520.8	0.68		123.033	1908.2	0.15
184.994	94045	0.42		132.92	28834.6	0.39		151.026	8598.8	0.06		133.05	8470.9	0.77		123.044	6028.4	0.48
186.966	347094	1.56		132.949	4101.6	0.06		151.04	10993.6	0.07		133.065	1243.9	0.11		123.081	2423.9	0.19
186.99	5684.1	0.03		132.967	16798.5	0.23		151.055	12213.5	0.08		134.024	23888.6	2.17		123.994	4627.8	0.37
187.097	4379.9	0.02		132.978	10688	0.14		151.988	6180.1	0.04		134.045	5144.8	0.47		124.003	3769.6	0.3
187.969	12678.5	0.06		132.996	22146.5	0.3		151.992	18880.1	0.13		134.047	3358.6	0.3		124.007	3302.4	0.26
188.046	33214.1	0.15		133.05	9425.6	0.13		151.997	23368.2	0.16		134.994	1499.5	0.14		124.016	4665	0.37
188.963	103517	0.47		134.024	24972.2	0.34		152.883	439187	2.94		135.011	2521.2	0.23		124.037	9012.5	0.72
190.043	7608.7	0.03		134.047	10667.4	0.14		152.985	40501.7	0.27		135.029	1963.4	0.18		124.04	2154	0.17
190.959	7107.3	0.03		134.061	16291.3	0.22		153.004	131489	0.88		135.045	60711.6	5.51		125	871.2	0.07
191.86	21707.6	0.1		134.917	18107.6	0.25		153.03	4881.7	0.03		135.945	3035.8	0.28		125.011	884.9	0.07
192.02	562824	2.54		134.964	4449.7	0.06		153.064	15122.1	0.1		136.016	7218.8	0.66		125.024	8028.6	0.64
192.087	23394.4	0.11		134.994	16867	0.23		154.014	8378.8	0.06		136.04	13938.3	1.27		125.035	1889.9	0.15
193.023	21340.5	0.1		135.012	11047.2	0.15		154.88	140538	0.94		136.048	4732.8	0.43		125.06	7544.8	0.6
193.065	12453.7	0.06		135.029	10829.5	0.15		154.918	4319.8	0.03		137.024	28201.8	2.56		125.097	9427.5	0.75
193.815	25781.5	0.12		135.031	7946.6	0.11		154.99	5678.3	0.04		137.028	1466.7	0.13		126.019	5932.5	0.47
193.857	19643.9	0.09		135.045	122784	1.67		155	8858.6	0.06		137.035	118805	10.79		126.055	2247.9	0.18
194.017	360820	1.63		135.083	10858.4	0.15		156.043	378204	2.53		137.06	3546.4	0.32		126.904	72516.6	5.76
195.02	12572.3	0.06		135.945	33741	0.46		156.877	13490.1	0.09		137.097	1478.4	0.13		126.995	3456.1	0.27
195.811	488826	2.2		136.04	7773.5	0.11		157.011	13159.8	0.09		138.019	62953.7	5.72		127.001	2370.6	0.19
195.854	5922.6	0.03		136.048	9584.5	0.13		157.036	45951.8	0.31		138.027	1471.5	0.13		127.003	3766.2	0.3
196.014	54319.8	0.24		136.877	4791.9	0.07		157.046	13532.9	0.09		138.038	6863.6	0.62		127.014	7797.7	0.62
196.811	8861.4	0.04		137.024	12161.1	0.16		157.087	12045.9	0.08		139.003	6512.2	0.59		127.039	20876.2	1.66
197.808	653877	2.95		137.027	16181.1	0.22		157.123	99294.4	0.66		139.019	14068.6	1.28		127.076	13110.6	1.04
198.054	5278.2	0.02		137.035	26802.5	0.36		157.863	15170.2	0.1		139.022	3555.8	0.32		127.112	10007.5	0.8
198.808	12146.4	0.05		137.94	12073.5	0.16		158.007	12695.9	0.08		139.039	6939.3	0.63		127.996	1707.4	0.14
198.974	24060.9	0.11		138.019	254208	3.45		158.04	123446	0.83		139.076	6707.2	0.61		127.998	2224.8	0.18
199.805	321222	1.45		138.954	7611.6	0.1		158.082	8488.5	0.06		139.112	3411.6	0.31		128.035	15368.5	1.22
200.805	5019.9	0.02		139.001	35261.6	0.48		158.126	8071.3	0.05		139.998	3618.1	0.33		128.05	1688.7	0.13
200.989	209594	0.94		139.022	14020.1	0.19		158.846	30500.9	0.2		140.035	2565.4	0.23		128.071	6229.6	0.5
201.802	63892.8	0.29		141.016	6251.5	0.08		159.066	4351.1	0.03		141.019	5917.6	0.54		128.972	1225.2	0.1
201.993	6199.9	0.03		142.048	18995.8	0.26		159.102	4270.9	0.03		141.03	1048.4	0.1		128.992	983.2	0.08
202.961	62318.6	0.28		142.087	13820.8	0.19		159.86	9446.9	0.06		141.055	9990.7	0.91		128.995	1687.3	0.13
202.985	14913.7	0.07		143.032	21758.6	0.3		159.87	6928.4	0.05		141.092	12823.7	1.16		129.015	2942.9	0.23
204.958	17586.7	0.08		143.034	22188	0.3		160.078	12921.8	0.09		141.128	2437.2	0.22		129.019	21994.8	1.75
206.959	40311.6	0.18		143.071	10153.5	0.14		160.097	10265.9	0.07		142.014	1546.8	0.14		129.03	919.2	0.07
207.044	4357.1	0.02		143.107	90673.8	1.23		160.842	544613	3.64		142.05	4001.7	0.36		129.055	114306	9.09
207.081	5581.4	0.03		144.004	14173.6	0.19		160.915	5907.4	0.04		142.087	2122.5	0.19		129.091	81113.8	6.45
208.845	437670	1.97		144.045	14526.7	0.2		160.998	9089.5	0.06		142.992	1915.3	0.17		130.014	3252.6	0.26
208.913	6684.4	0.03		144.066	26808.6	0.36		161.045	17185.5	0.11		142.996	1094.4	0.1		130.05	12132.3	0.96
208.954	742643	3.35		144.111	6836.9	0.09		161.062	15638.3	0.1		143.034	11825.6	1.07		130.058	7071.7	0.56
209.06	4313.3	0.02		144.967	21899.7	0.3		161.081	4301.1	0.03		143.071	50004.5	4.54		130.087	265826	21.13
209.958	27547.2	0.12		145.05	12194	0.17		161.842	12967.5	0.09		143.107	142133	12.91		130.095	4948.3	0.39
210.842	571964	2.58		145.061	23780.4	0.32		161.867	7840.3	0.05		144.03	1725.3	0.16		130.963	1620.2	0.13
210.952	233249	1.05		145.087	6364.2	0.09		162.019	7956.5	0.05		144.045	6232.7	0.57		130.98	3855	0.31
211.91	4558.4	0.02		145.975	4410.2	0.06		162.022	4255.9	0.03		144.066	2701.7	0.25		130.992	18626.9	1.48
211.955	7185.4	0.03		145.999	27764.1	0.38		162.077	5849.9	0.04		144.074	3420.3	0.31		131.034	16029.1	1.27
212.839	270341	1.22		146.019	10632.2	0.14		162.839	536344	3.59		144.111	11258.2	1.02		131.051	2451.7	0.19
213.91	7262.7	0.03		146.024	4815.5	0.07		163.003	8619.3	0.06		144.967	1257.4	0.11		131.071	22082.3	1.76
214.002	201697	0.91		146.045	33263.4	0.45		163.061	53174.7	0.36		144.991	16533	1.5		131.09	15019	1.19
214.836	55583.9	0.25		146.082	32128.5	0.44		163.839	10586.7	0.07		145.014	2536.3	0.23		132.012	4065.6	0.32
214.951	8173.1	0.04		146.983	1.09779e+06	14.89		164.071	78403	0.52		145.026	51762.5	4.7		132.066	7671.2	0.61
214.969	6813.8	0.03		147.045	16781.4	0.23		164.836	171269	1.15		145.05	14576.9	1.32		132.074	1072.2	0.09
215.005	10214.3	0.05		147.066	8129.2	0.11		165.075	5522.9	0.04		145.086	15751.4	1.43		132.92	869.5	0.07
215.905	165899	0.75		147.907	30789.1	0.42		165.076	4570.1	0.03		146.024	16220.7	1.47		132.978	1761.4	0.14
215.999	131036	0.59		147.986	30405.3	0.41		166.014	88954.4	0.59		146.03	3321	0.3		132.996	9591.1	0.76
216.985	7447.7	0.03		147.996	8436.5	0.11		166.833	16698.6	0.11		146.045	7203.7	0.65		133.05	6560.5	0.52
217.048	205757	0.93		148.043	6999.7	0.09		166.86	4958.1	0.03		146.982	32031.3	2.91		133.065	1529.6	0.12
217.902	107662	0.49		148.061	28846.8	0.39		166.984	31507.4	0.21		146.987	2828.7	0.26		134.024	27578.6	2.19
217.996	18040.2	0.08		148.973	22403.3	0.3		167.018	5533.4	0.04		147.029	4146.7	0.38		134.045	6624.3	0.53
218.051	10718.4	0.05		148.98	345360	4.69		167.021	7131.3	0.05		147.045	2283.2	0.21		134.994	1991.3	0.16
218.8	5193.6	0.02		148.987	4751.6	0.06		168.027	9139.6	0.06		147.066	5400	0.49		135.011	2496.4	0.2
218.956	90602.1	0.41		148.99	5569.5	0.08		168.836	23796.4	0.16		147.907	1136.9	0.1		135.028	1658.3	0.13
218.992	5133.4	0.02		148.998	228320	3.1		168.857	4880.9	0.03		148.04	3595.6	0.33		135.045	148529	11.81
219.045	66255	0.3		149.045	5206.7	0.07		168.891	4505.3	0.03		148.061	25100.3	2.28		135.944	1712.3	0.14
219.899	15282	0.07		149.06	5136.6	0.07		168.965	9899.8	0.07		148.973	14128.3	1.28		136.007	1031.9	0.08
220.798	7664.3	0.03		149.904	19855.3	0.27		170.833	36763.6	0.25		148.979	9949.6	0.9		136.016	8761.3	0.7
220.953	27289.5	0.12		149.981	43258.7	0.59		170.98	10458.4	0.07		148.991	4177.1	0.38		136.04	17547.7	1.39
221.061	7727.3	0.03		150.002	7263.4	0.1		171.027	5225.6	0.03		148.998	2746	0.25		136.048	11431.7	0.91
222.798	5037.9	0.02		150.886	483842	6.56		171.102	12938.1	0.09		149.001	7288.6	0.66		137.024	26538.5	2.11
223.01	4059.9	0.02		150.989	774780	10.51		171.139	25487.7	0.17		149.009	2215.8	0.2		137.027	1154.9	0.09
227.977	18720.4	0.08		150.995	70007.3	0.95		172.014	7706.5	0.05		149.024	7836	0.71		137.035	105056	8.35
228.064	67842.7	0.31		151.006	16245.4	0.22		172.04	39580.4	0.26		149.027	2563.8	0.23		137.041	1026.1	0.08
229.974	15803.4	0.07		151.026	29430.5	0.4		172.83	17072.6	0.11		149.045	1552.6	0.14		137.06	3192.8	0.25
230.062	18880	0.09		151.04	10774.4	0.15		172.991	4314.2	0.03		149.06	4896.5	0.44		137.097	1369.8	0.11
231	5870	0.03		151.055	48772.7	0.66		173.093	15682.3	0.1		149.981	10585.4	0.96		138.019	79382.1	6.31
231.974	4958.2	0.02		151.061	10484.9	0.14		173.118	5011.6	0.03		150.001	5325.3	0.48		138.027	1346.8	0.11
233.861	5305.6	0.02		151.988	9724.9	0.13		174.03	19100.5	0.13		150.019	2991.7	0.27		138.038	6091.7	0.48
235.076	105301	0.47		151.992	29097.6	0.39		174.829	6464.4	0.04		150.055	1047	0.1		139.001	2001.6	0.16
235.858	4131.9	0.02		151.997	15490.9	0.21		174.931	6452	0.04		150.886	48428	4.4		139.003	5422.2	0.43
235.999	6621.8	0.03		152.883	478472	6.49		176.027	5482	0.04		150.989	172756	15.69		139.019	18864.7	1.5
236.078	6357	0.03		152.985	62991.2	0.85		176.9	37032.6	0.25		151.001	2380.4	0.22		139.022	4522.8	0.36
236.951	3991.1	0.02		153.004	102672	1.39		178.025	38900.1	0.26		151.006	6083.6	0.55		139.039	6256.2	0.5
236.963	4655.8	0.02		153.016	12405	0.17		178.051	95815.7	0.64		151.039	33559.8	3.05		139.076	6125.9	0.49
236.966	4291.6	0.02		153.022	5829.4	0.08		178.072	6201.2	0.04		151.076	2806.2	0.25		139.112	3582.7	0.28
236.968	4475.7	0.02		153.03	5478.4	0.07		178.897	9971.8	0.07		151.988	2400.9	0.22		139.998	3488.4	0.28
236.973	4732.5	0.02		153.064	25678.1	0.35		179.056	96516.7	0.65		151.992	6512.4	0.59		140.023	1153.9	0.09
236.978	6001.4	0.03		154.012	9432.9	0.13		179.928	5273.6	0.04		151.997	2904.7	0.26		140.035	2879.7	0.23
236.98	4525.3	0.02		154.88	150737	2.04		180.022	11844.1	0.08		152.035	3435.1	0.31		141.019	5397.1	0.43
236.983	5272.1	0.02		154.918	8773.1	0.12		180.059	5141.3	0.03		152.043	2618.1	0.24		141.03	1337.6	0.11
236.985	6487	0.03		154.99	8442.4	0.11		180.066	9242	0.06		152.883	47833.5	4.34		141.055	10428.3	0.83
236.987	4890.2	0.02		155	6920	0.09		180.963	16435.7	0.11		152.984	13840.3	1.26		141.091	13561.7	1.08
236.993	7014.4	0.03		156.043	601687	8.16		181.071	80827.4	0.54		153.004	7529	0.68		141.128	2300.9	0.18
236.995	7991.2	0.04		156.877	15070.1	0.2		181.966	7427	0.05		153.019	4727	0.43		142.014	1739.3	0.14
236.997	7916.7	0.04		157.011	32851.9	0.45		182.979	100408	0.67		153.03	2065.4	0.19		142.05	5249.8	0.42
237	6764.9	0.03		157.036	51402.3	0.7		183.015	7198.4	0.05		153.055	5365.1	0.49		142.087	1777.7	0.14
237.005	8591.4	0.04		157.046	22278.9	0.3		183.987	85560.5	0.57		153.064	4872.9	0.44		142.992	1090.5	0.09
237.007	7200.2	0.03		157.087	10894.8	0.15		184.038	4476	0.03		153.092	4770.2	0.43		143.034	9957	0.79
237.01	8142.8	0.04		157.123	69306.9	0.94		184.938	10539.5	0.07		154.006	1123.3	0.1		143.071	57893.5	4.6
237.012	9372.2	0.04		158.007	40642.6	0.55		184.975	6737.7	0.05		154.014	5714.5	0.52		143.107	175262	13.93
237.015	8129.2	0.04		158.04	200539	2.72		184.994	36395.4	0.24		154.88	15328.5	1.39		144.03	2588.7	0.21
237.017	9362.7	0.04		158.082	10343.1	0.14		185.118	4962.7	0.03		154.99	43605.5	3.96		144.045	5205.1	0.41
237.019	9984.2	0.05		158.126	5322.5	0.07		185.154	7268.8	0.05		155.002	3016.4	0.27		144.066	2846.2	0.23
237.024	10894	0.05		158.846	6777.1	0.09		185.982	6188.9	0.04		155.034	5394.8	0.49		144.074	3982.2	0.32
237.029	12801.9	0.06		159.027	10048.3	0.14		185.994	39074.8	0.26		155.046	1371.3	0.12		144.11	13600.1	1.08
237.032	10403.3	0.05		159.043	7219.9	0.1		186.966	175856	1.18		155.071	11463.1	1.04		144.991	12480.3	0.99
237.034	7781.8	0.04		159.066	5211.9	0.07		187.007	59469.4	0.4		155.107	9675.3	0.88		145.014	2194.7	0.17
237.041	26870.5	0.12		159.082	7012	0.1		187.109	14504	0.1		155.993	2987.9	0.27		145.026	44273	3.52
237.047	13909.2	0.06		159.102	4401.4	0.06		187.969	6299.8	0.04		156.012	1111.4	0.1		145.05	14748.4	1.17
237.049	18660.5	0.08		160.022	5250.5	0.07		187.991	11685	0.08		156.03	2252	0.2		145.086	16006.4	1.27
237.052	16663.3	0.08		160.061	6445.4	0.09		188.01	5227.3	0.03		156.043	37671.2	3.42		146.024	17210.7	1.37
237.054	20076.7	0.09		160.078	31463	0.43		188.046	169813	1.14		156.066	3728.5	0.34		146.03	2735.8	0.22
237.059	30222.7	0.14		160.097	15435.7	0.21		188.051	7566.2	0.05		156.877	1271.2	0.12		146.045	9117.3	0.72
237.061	24342.3	0.11		160.842	134833	1.83		188.963	52077.8	0.35		156.987	13634.3	1.24		146.982	19871.1	1.58
237.064	25691.9	0.12		160.915	12270.4	0.17		189.017	6057.8	0.04		157.013	2519.4	0.23		146.987	2191.3	0.17
237.066	27117.4	0.12		160.998	11715	0.16		189.04	6541.6	0.04		157.046	1232.2	0.11		147.029	4260.9	0.34
237.068	26142.1	0.12		161.045	24871.1	0.34		189.049	10335.6	0.07		157.05	7847.8	0.71		147.045	2223.8	0.18
237.073	44310.7	0.2		161.062	19405.8	0.26		189.971	6581	0.04		157.086	47736.6	4.33		147.066	4670.3	0.37
237.078	54041.3	0.24		161.081	7267.2	0.1		190.043	50134.2	0.34		157.123	181668	16.5		147.907	1212.5	0.1
237.083	57623.8	0.26		161.91	6126.3	0.08		190.879	12580.8	0.08		158.007	1237.6	0.11		148.04	4035.5	0.32
237.091	22183284	100		161.993	4105.1	0.06		191.073	8110.1	0.05		158.04	12005.5	1.09		148.061	44754.3	3.56
237.103	58188.6	0.26		162.019	8268.1	0.11		192.02	16722.4	0.11		158.045	1412.7	0.13		148.973	21501.8	1.71
237.105	51444.1	0.23		162.022	5923.9	0.08		192.067	6673.3	0.04		158.082	2212.4	0.2		148.979	6207.5	0.49
237.108	46733.6	0.21		162.077	15361.6	0.21		192.088	16250.9	0.11		158.09	3623.9	0.33		148.991	5043.7	0.4
237.11	47281.1	0.21		162.839	133496	1.81		192.876	10777.9	0.07		158.126	16321.9	1.48		148.998	5641.5	0.45
237.112	47255.9	0.21		162.912	8649.9	0.12		193.065	10861.2	0.07		159.029	4604	0.42		149.001	7163.5	0.57
237.115	32180.1	0.15		163.003	9113.1	0.12		194.017	11124.4	0.07		159.066	11785.5	1.07		149.009	2359.6	0.19
237.117	39896.8	0.18		163.061	79176.9	1.07		195.811	25590.7	0.17		159.102	13761.9	1.25		149.024	9162.1	0.73
237.12	26946.3	0.12		164.071	136295	1.85		196.96	8638.9	0.06		159.835	1798.1	0.16		149.027	3152.2	0.25
237.122	25309.6	0.11		164.836	41095.5	0.56		196.994	6828.6	0.05		160.04	1628.5	0.15		149.045	1052.5	0.08
237.125	27037	0.12		164.839	9398.4	0.13		197.808	35064.7	0.23		160.061	2826.1	0.26		149.06	5367.9	0.43
237.127	19097.5	0.09		165.074	9595.9	0.13		198.074	5886.9	0.04		160.097	1807.4	0.16		149.064	2030.1	0.16
237.13	20949.5	0.09		165.077	11719.2	0.16		198.974	10567.2	0.07		160.841	20113.3	1.83		149.981	25138.3	2
237.132	22863.4	0.1		166.014	136588	1.85		199.17	18602.3	0.12		160.915	1744.2	0.16		150.001	7062.5	0.56
237.137	20168.7	0.09		166.072	8752.9	0.12		199.805	17007.1	0.11		161.021	18219.8	1.65		150.019	3010.1	0.24
237.139	23490.8	0.11		166.949	7813.9	0.11		200.989	85695.2	0.57		161.035	1501.7	0.14		150.055	1110.7	0.09
237.149	26034.2	0.12		166.984	45962.9	0.62		201.038	78507.9	0.52		161.045	6379.6	0.58		150.886	17043.8	1.35
237.151	8374.9	0.04		167.021	24442.1	0.33		202.961	27978.5	0.19		161.062	3759.2	0.34		150.983	1137.3	0.09
237.157	4572.7	0.02		168.001	4038.4	0.05		202.985	5687.1	0.04		161.081	2526.3	0.23		150.989	296715	23.59
237.159	3977.9	0.02		168.027	26370.2	0.36		203.02	5321.4	0.04		162.019	9524.9	0.86		150.997	1037.6	0.08
237.193	4296.2	0.02		168.836	5342.3	0.07		203.054	7675.6	0.05		162.025	1061	0.1		151.006	5374.8	0.43
238.087	95128.2	0.43		168.965	25729.2	0.35		203.082	8918	0.06		162.077	3654.7	0.33		151.039	43257.3	3.44
238.095	1.92268e+06	8.67		169.017	5683.8	0.08		204	4929.2	0.03		162.839	19460.9	1.77		151.076	2665.2	0.21
239.087	973782	4.39		170.833	8778.3	0.12		204.895	5451.2	0.04		162.912	1197.3	0.11		151.977	1982.9	0.16
239.095	140285	0.63		170.944	9564.6	0.13		204.942	38557.8	0.26		163.003	9378	0.85		151.988	4072.8	0.32
239.1	27869.2	0.13		170.962	6906.1	0.09		204.958	8240.2	0.06		163.039	3878.2	0.35		151.992	11386.5	0.91
240.09	78354.2	0.35		170.98	42430.1	0.58		205.069	7026.1	0.05		163.061	8012.4	0.73		151.996	7887.2	0.63
240.099	10796.5	0.05		171.027	17042.2	0.23		206.892	5303.3	0.04		163.076	5938.2	0.54		152.035	4056	0.32
241.793	6398.1	0.03		171.102	10770.3	0.15		206.939	25086.8	0.17		164.035	2044.6	0.19		152.043	3281.6	0.26
241.893	10753.9	0.05		171.139	16760.7	0.23		206.957	19865.4	0.13		164.071	5483.6	0.5		152.883	17088.8	1.36
242.936	4469.7	0.02		172.014	10589.8	0.14		207.081	5537.6	0.04		164.836	5940	0.54		152.984	24296.4	1.93
243.036	7267.6	0.03		172.04	39764.1	0.54		208.845	254342	1.7		164.968	2358.6	0.21		153.004	8132	0.65
244.931	131343	0.59		172.977	13173.2	0.18		208.948	24337.4	0.16		164.986	1029.3	0.09		153.019	4281.8	0.34
246.928	87753.5	0.4		172.991	5182.4	0.07		208.955	77284.3	0.52		164.996	1507	0.14		153.03	2130.5	0.17
248.926	11048.3	0.05		173.043	12294.1	0.17		210.842	330067	2.21		165.019	3162.3	0.29		153.055	5053.3	0.4
250.834	5929.3	0.03		173.081	4441.2	0.06		210.945	6434.9	0.04		165.04	4933.4	0.45		153.064	8997.4	0.72
250.895	8772.8	0.04		173.093	17900.5	0.24		210.952	21150.5	0.14		165.055	3417.2	0.31		153.091	5052.8	0.4
251.071	49239	0.22		173.118	5654.6	0.08		210.989	34367.6	0.23		165.076	1169.8	0.11		154.006	1855.7	0.15
252.892	7988.3	0.04		174.002	4628.7	0.06		212.114	11676.5	0.08		165.092	1700.5	0.15		154.014	5557.2	0.44
253.086	67376.6	0.3		174.03	27644.9	0.38		212.839	154237	1.03		166.014	62576.1	5.68		154.05	867.6	0.07
255.233	38524.3	0.17		174.077	4829.4	0.07		212.99	4635.2	0.03		166.072	6209.4	0.56		154.063	1142.4	0.09
255.96	5033.6	0.02		174.931	10928.1	0.15		213.889	4748	0.03		166.949	1514.2	0.14		154.88	5483.5	0.44
256.236	4238.2	0.02		174.978	4141.2	0.06		214.002	7227.4	0.05		166.984	4744.4	0.43		154.99	47615.2	3.78
257.961	7162.1	0.03		175.046	4828.8	0.07		214.836	33094.2	0.22		166.992	6734.2	0.61		155.001	4814.2	0.38
259.073	27029.8	0.12		176.009	4503.1	0.06		214.951	13283.4	0.09		167.001	3018.6	0.27		155.034	5275.6	0.42
259.958	4702.7	0.02		176.027	8270.9	0.11		214.969	4321.6	0.03		167.018	4299.2	0.39		155.046	920	0.07
263.954	34076.6	0.15		176.9	42755.3	0.58		214.995	18647.8	0.12		167.02	4552.6	0.41		155.071	11849.9	0.94
265.148	17749.4	0.08		176.928	6572	0.09		215.033	697177	4.66		167.034	5360.8	0.49		155.107	9703.8	0.77
265.951	42286.6	0.19		178.025	124356	1.69		215.905	9622.2	0.06		167.05	4815.8	0.44		155.993	3199.1	0.25
266.804	500158	2.25		178.051	99580.2	1.35		215.999	6272	0.04		167.071	5360.7	0.49		156.012	1342.9	0.11
267.066	7182.7	0.03		178.072	12595.6	0.17		216.036	43144	0.29		167.107	2835.8	0.26		156.03	2848.2	0.23
267.103	4117.5	0.02		178.897	12090.5	0.16		216.993	4391.7	0.03		168.03	3328.2	0.3		156.043	15605.5	1.24
267.949	15996	0.07		179.056	122078	1.66		217.03	220757	1.48		168.836	17754.8	1.61		156.066	4488	0.36
268.801	803377	3.62		180.022	38632.7	0.52		217.037	6957.8	0.05		168.999	1790	0.16		156.987	15255.7	1.21
269.082	10480	0.05		180.059	6688	0.09		217.048	95349.1	0.64		169.011	3029.6	0.28		157.013	2328.6	0.19
269.948	5106.9	0.02		180.066	15900.6	0.22		217.902	5561.7	0.04		169.05	4323.2	0.39		157.05	7241.3	0.58
269.96	8264.2	0.04		180.087	7918.6	0.11		218.033	13376.2	0.09		169.086	12761.8	1.16		157.086	57909.4	4.6
270.798	513168	2.31		180.963	30470.5	0.41		218.051	4968.1	0.03		169.123	6185.9	0.56		157.123	232802	18.51
271.961	148942	0.67		181.071	146836	1.99		218.103	41757.6	0.28		169.159	1426.5	0.13		158.007	2573.5	0.2
272.795	155808	0.7		181.966	9041.6	0.12		218.874	14528.5	0.1		170.028	2845.6	0.26		158.04	4978.1	0.4
273.068	14648.6	0.07		182.075	7802.6	0.11		218.956	44973.7	0.3		170.833	26810.5	2.43		158.045	2560.9	0.2
273.958	142349	0.64		182.979	77826.3	1.06		218.992	14860.1	0.1		170.944	1022.6	0.09		158.082	2122	0.17
274.792	23052	0.1		183.027	9070.7	0.12		219.005	14194.1	0.09		170.996	3089.3	0.28		158.09	4468.6	0.36
275.854	33596.6	0.15		183.087	5767.4	0.08		219.045	31202.7	0.21		171.029	1599.3	0.15		158.126	20980.3	1.67
275.955	44356.5	0.2		183.987	62036.7	0.84		220.871	13379.7	0.09		171.045	1657.6	0.15		159.029	4295.3	0.34
276.073	13321.4	0.06		184.038	5576.1	0.08		220.953	12570.1	0.08		171.066	7997	0.73		159.066	12465.8	0.99
277.851	22596.3	0.1		184.095	9462.9	0.13		221.001	5006.2	0.03		171.102	48587.4	4.41		159.102	13886.7	1.1
278.83	6161.6	0.03		184.938	7385.8	0.1		221.061	4752	0.03		171.138	57638	5.23		159.835	1499	0.12
280.757	3936.4	0.02		184.975	5458.3	0.07		221.983	11763.2	0.08		171.834	1102.8	0.1		160.022	1678.3	0.13
280.908	13721	0.06		184.994	28394	0.39		222.03	13694.1	0.09		172.04	17987.1	1.63		160.04	1328.5	0.11
280.983	8273.1	0.04		185.067	8108.6	0.11		223.028	12712.3	0.08		172.105	4318.7	0.39		160.061	3920.9	0.31
282.905	13058.8	0.06		185.154	4315.4	0.06		223.973	4905.7	0.03		172.142	5676.8	0.52		160.097	1024.4	0.08
283.119	76915.8	0.35		185.982	4296.1	0.06		224.819	7862.4	0.05		172.829	12623.8	1.15		160.841	5791.1	0.46
283.264	49717.6	0.22		185.994	39428.9	0.53		225.986	6604.1	0.04		172.832	3663.2	0.33		160.915	1290.7	0.1
283.916	12460.4	0.06		186.929	4982	0.07		226.817	10621.4	0.07		173.009	3901.1	0.35		161.021	17192	1.37
284.122	8933.4	0.04		186.966	140207	1.9		226.924	22867.4	0.15		173.042	1314.5	0.12		161.035	857.7	0.07
284.268	6856.3	0.03		186.975	4135.1	0.06		227.104	4885.8	0.03		173.045	2895.4	0.26		161.045	5856.2	0.47
284.996	7172.2	0.03		187.007	56898.9	0.77		227.202	10379.4	0.07		173.081	10487.2	0.95		161.06	997.7	0.08
285.126	4427.5	0.02		187.097	4068.6	0.06		228.064	11032.1	0.07		173.118	16694.4	1.52		161.081	2029.6	0.16
285.913	13126.9	0.06		187.108	9109.2	0.12		228.92	12882.7	0.09		174.077	1566.3	0.14		162.019	8627.8	0.69
287.91	6903	0.03		187.969	4626.1	0.06		228.94	9853.1	0.07		174.121	1318.8	0.12		162.025	941.7	0.07
293.035	13943.4	0.06		187.991	11616.9	0.16		230.936	6263	0.04		174.826	2019.9	0.18		162.077	5265.5	0.42
295.02	4083.9	0.02		188.01	5910	0.08		231	9303	0.06		174.829	4999.4	0.45		162.838	5764	0.46
295.022	6323.9	0.03		188.021	6438.7	0.09		231.967	7130.7	0.05		175.024	1452.3	0.13		163.003	7057.5	0.56
295.029	12112.8	0.05		188.046	262583	3.56		231.995	13045.7	0.09		175.04	1196.3	0.11		163.039	4017.9	0.32
295.036	13983	0.06		188.052	7418.6	0.1		233.155	6817.1	0.05		175.061	1001.9	0.09		163.061	11372.1	0.9
295.039	14629.4	0.07		188.054	6478.6	0.09		234.859	23213.4	0.16		175.097	1227.3	0.11		163.076	7156.5	0.57
295.05	4287715	19.33		188.963	40863.6	0.55		234.999	11941.3	0.08		175.994	4027.4	0.37		164.035	1835.1	0.15
295.067	10218	0.05		189.017	6199.8	0.08		235.076	70582.7	0.47		176.035	2409.9	0.22		164.071	5078.7	0.4
295.07	12055.4	0.05		189.04	7294	0.1		235.984	5212.6	0.03		176.826	1518.8	0.14		164.836	1547	0.12
295.073	11780	0.05		189.049	19592.6	0.27		236.01	16155.9	0.11		176.9	2530.6	0.23		164.968	3435.3	0.27
295.076	9881.5	0.04		189.971	10244.8	0.14		236.078	5825.8	0.04		176.978	1212.1	0.11		164.986	1199.7	0.1
295.08	7544.7	0.03		190.043	79458.6	1.08		236.95	6249.6	0.04		177.016	3120.2	0.28		164.996	1736.3	0.14
295.083	5975	0.03		190.879	13597.3	0.18		236.955	7071.2	0.05		177.04	5655.1	0.51		165.019	2888.9	0.23
295.086	6655.6	0.03		191.046	4233.1	0.06		236.96	7101.3	0.05		177.055	2741	0.25		165.03	971.3	0.08
296.054	345582	1.56		191.073	8769.8	0.12		236.963	4725	0.03		177.092	16926.4	1.54		165.04	5149.1	0.41
297.047	1.52282e+06	6.86		192.02	22411.9	0.3		236.965	4943.5	0.03		178.025	2200	0.2		165.055	3313.2	0.26
298.05	116157	0.52		192.066	6900.8	0.09		236.968	5739.2	0.04		178.05	2003.6	0.18		165.076	1517.2	0.12
299.043	54910.9	0.25		192.087	28205.2	0.38		236.97	5128.1	0.03		178.072	6508.1	0.59		165.091	1484	0.12
299.142	77756.3	0.35		192.876	11975.4	0.16		236.972	4864.9	0.03		178.095	1735.3	0.16		166.014	52451.9	4.17
300.145	11077.5	0.05		193.004	5509	0.07		236.975	4271.7	0.03		179.034	9565	0.87		166.05	866.2	0.07
302.71	6002.2	0.03		194.017	14883.9	0.2		236.977	7793.7	0.05		179.056	16870.4	1.53		166.072	7855.7	0.62
302.986	7625.7	0.03		195.811	7928.8	0.11		236.982	7177.4	0.05		179.071	3926.8	0.36		166.984	5977.1	0.48
304.707	8658.4	0.04		196.072	7899.7	0.11		236.985	5513.1	0.04		179.107	1620.7	0.15		166.992	6969.7	0.55
304.957	90862.5	0.41		196.913	11438.2	0.16		236.987	6686.9	0.04		180.03	1376.8	0.13		167.001	3796.6	0.3
305.079	19232.9	0.09		196.96	22207.9	0.3		236.989	4987.5	0.03		180.066	1984.2	0.18		167.017	3567	0.28
305.961	7664.7	0.03		196.994	6984.9	0.09		236.992	6196.9	0.04		180.963	3005.2	0.27		167.02	2342.1	0.19
306.704	5199.5	0.02		197.808	10834.8	0.15		236.995	6883.4	0.05		180.989	49345.5	4.48		167.026	1072.2	0.09
306.954	37376.2	0.17		198.075	19367	0.26		236.997	7788.7	0.05		181.008	1414.5	0.13		167.034	5263.7	0.42
307.937	110059	0.5		198.892	11180.4	0.15		236.999	6144.6	0.04		181.05	2924	0.27		167.05	5785.4	0.46
309.934	141457	0.64		198.91	6853.9	0.09		237.002	7388.1	0.05		181.071	5798.9	0.53		167.071	5035.2	0.4
311.045	13052.8	0.06		198.957	6514.6	0.09		237.004	6692.7	0.04		181.086	2892.8	0.26		167.107	2846.2	0.23
311.932	65630.4	0.3		198.974	8500.8	0.12		237.007	9493.7	0.06		181.123	1052.5	0.1		167.991	1542.3	0.12
313.094	24139.2	0.11		199.022	4016.3	0.05		237.009	7914.6	0.05		181.992	1596.6	0.14		168.03	3821.9	0.3
313.929	12276.3	0.06		199.07	8730	0.12		237.012	13137.8	0.09		182.979	19495.1	1.77		168.836	2999.8	0.24
315.091	13635	0.06		199.17	11415.2	0.15		237.017	5471.8	0.04		182.987	1827.5	0.17		169.012	2275.4	0.18
317.032	13297.1	0.06		199.805	4986.1	0.07		237.022	8454.1	0.06		183.045	991.2	0.09		169.03	971.2	0.08
317.08	5720.7	0.03		200.007	21366.2	0.29		237.024	10537.4	0.07		183.066	4085.2	0.37		169.05	4094.4	0.33
319.095	1.678e+06	7.56		200.054	6423.7	0.09		237.026	9091.2	0.06		183.087	7797.6	0.71		169.086	13894.5	1.1
320.099	247082	1.11		200.889	6676.9	0.09		237.029	11257.7	0.08		183.092	1253.8	0.11		169.123	6652.1	0.53
320.952	39279.3	0.18		200.989	59508.2	0.81		237.031	10555	0.07		183.102	9250.8	0.84		169.159	1467.4	0.12
321.006	8708.5	0.04		201.038	191284	2.6		237.034	11170.1	0.07		183.139	4794.3	0.44		170.009	1002.5	0.08
321.093	533590	2.41		201.962	7815.6	0.11		237.039	6358.9	0.04		183.986	13766.1	1.25		170.028	1886.2	0.15
322.069	31059.3	0.14		202.004	6091.7	0.08		237.041	15276.7	0.1		184.974	1334.3	0.12		170.09	962.2	0.08
322.096	77099.1	0.35		202.041	10930.3	0.15		237.043	17140.8	0.11		184.994	4612.3	0.42		170.833	4676.2	0.37
322.949	15481.3	0.07		202.069	6460.8	0.09		237.046	13121.2	0.09		185.045	1890.8	0.17		170.996	4046.7	0.32
324.763	141238	0.64		202.961	22930.6	0.31		237.048	16622.4	0.11		185.081	9758.8	0.89		171.029	1457.5	0.12
326.76	278198	1.25		202.985	4425.9	0.06		237.051	13405.8	0.09		185.118	19032.5	1.73		171.045	1997.4	0.16
326.988	3978.9	0.02		203.02	5893.4	0.08		237.053	20132.2	0.13		185.154	25223.8	2.29		171.066	7881.3	0.63
328.757	222913	1		203.053	40511.8	0.55		237.056	11597.4	0.08		186.017	1860.6	0.17		171.102	56071.1	4.46
329.919	40537	0.18		203.082	15786.3	0.21		237.058	22412.3	0.15		186.121	1707.4	0.16		171.138	72842.1	5.79
330.754	92057.5	0.41		203.978	6048.2	0.08		237.061	21302.4	0.14		186.158	2728.6	0.25		172.025	1099.3	0.09
331.027	130354	0.59		204.004	4146.6	0.06		237.063	17491.4	0.12		186.966	5883.2	0.53		172.04	14740.3	1.17
331.916	53774.1	0.24		204.895	4826.6	0.07		237.066	23598.8	0.16		186.969	1573.8	0.14		172.105	4742.9	0.38
332.03	7767	0.04		204.941	66941.8	0.91		237.068	22543.1	0.15		187.007	8740	0.79		172.142	7193.6	0.57
332.751	21516.5	0.1		204.958	6208.7	0.08		237.07	20642	0.14		187.056	13359.1	1.21		172.829	2009.2	0.16
333.024	85696.3	0.39		205.069	48385.3	0.66		237.073	40242.5	0.27		187.061	2173.1	0.2		173.009	1895.8	0.15
333.914	25527.8	0.12		205.866	4319.1	0.06		237.075	26882.3	0.18		187.097	9413.7	0.85		173.041	1730.3	0.14
335.021	13146.9	0.06		206.892	4762.5	0.06		237.078	39259.3	0.26		187.133	5978.1	0.54		173.045	2277.5	0.18
335.076	27624.3	0.12		206.939	43236.8	0.59		237.08	44474.2	0.3		188.046	21805.3	1.98		173.081	11308.8	0.9
335.09	5046.3	0.02		206.957	34411.2	0.47		237.083	62014.1	0.41		188.051	1852.8	0.17		173.118	16113.5	1.28
336.812	8473	0.04		207.863	3943.2	0.05		237.091	14956919	100		188.059	1413	0.13		174.04	1230.8	0.1
336.984	63551	0.29		208.845	258318	3.5		237.102	51606	0.35		188.963	1430.8	0.13		174.077	1391	0.11
337.073	17117.5	0.08		208.936	5907.4	0.08		237.105	61221.7	0.41		189.016	124916	11.34		174.121	1158.4	0.09
338.716	5223.6	0.02		208.948	42880	0.58		237.107	57362.5	0.38		189.04	1443.3	0.13		175.024	1096	0.09
338.809	12386.1	0.06		208.954	45675.7	0.62		237.11	50402.5	0.34		189.052	4363.7	0.4		175.04	1130	0.09
338.98	27410.7	0.12		210.098	5089.7	0.07		237.112	41831.9	0.28		189.076	1018.2	0.09		175.097	1021.7	0.08
340.712	5476.9	0.02		210.842	339838	4.61		237.114	41498.9	0.28		189.113	1315	0.12		175.993	3669	0.29
340.806	5981.7	0.03		210.945	12646.7	0.17		237.117	36136.1	0.24		189.985	14877	1.35		176.035	2426.9	0.19
348.017	6354.7	0.03		210.951	10462.4	0.14		237.119	34079.9	0.23		190.02	9806.4	0.89		176.978	1100.7	0.09
349.071	22516.4	0.1		210.976	4339	0.06		237.122	23883.1	0.16		190.03	1798	0.16		177.016	2943.6	0.23
351.068	22203.9	0.1		210.989	37500.7	0.51		237.124	29291.2	0.2		190.043	6732.6	0.61		177.04	6212.1	0.49
352.977	5331.6	0.02		212.09	7336.6	0.1		237.127	18846.6	0.13		190.072	1901.9	0.17		177.055	2740.6	0.22
353.009	1.3612e+06	6.14		212.114	36119.5	0.49		237.129	20113.4	0.13		190.879	1270	0.12		177.092	18813	1.5
354.013	106695	0.48		212.839	157005	2.13		237.132	22731.1	0.15		190.993	1022.3	0.09		178.025	2824.6	0.22
355.006	917436	4.14		214.002	9573.9	0.13		237.134	14962.7	0.1		191.019	34596.2	3.14		178.05	1733.4	0.14
356.01	70369.5	0.32		214.836	32223	0.44		237.137	16995.3	0.11		191.035	1163.6	0.11		178.072	6710.4	0.53
357.003	158133	0.71		214.951	9685.3	0.13		237.139	19331.5	0.13		191.07	990.4	0.09		178.095	2004.2	0.16
357.101	12311.9	0.06		214.969	4307.4	0.06		237.146	9659.7	0.06		191.073	2595.7	0.24		179.034	9899.1	0.79
358.007	10973.1	0.05		214.995	19120.2	0.26		237.149	20953.2	0.14		191.107	1176.8	0.11		179.055	12451.4	0.99
358.166	83304.7	0.38		215.033	656005	8.9		237.151	15762.6	0.11		191.86	1202.1	0.11		179.071	4043.1	0.32
359.073	10909.8	0.05		215.999	6848.4	0.09		237.154	12964.1	0.09		192.022	2157.6	0.2		179.107	1806.1	0.14
359.169	7271.1	0.03		216.036	39064.4	0.53		237.156	10341.8	0.07		192.087	16263	1.48		180.03	1757.9	0.14
361.069	9271.2	0.04		216.992	5109.5	0.07		237.159	11548.3	0.08		192.876	1081.7	0.1		180.066	1509.4	0.12
362.964	26739.8	0.12		217.03	203525	2.76		237.161	12114.8	0.08		192.989	1991	0.18		180.087	1150.9	0.09
363.038	9158.9	0.04		217.037	5998.7	0.08		237.163	6765.8	0.05		193.05	3459.4	0.31		180.963	5405	0.43
363.068	4136.7	0.02		217.048	110942	1.51		237.166	10281.2	0.07		193.087	2976.7	0.27		180.989	38979.1	3.1
364.961	13381.5	0.06		218.033	11633.5	0.16		237.168	7732.5	0.05		193.857	1195.7	0.11		181.008	1772.6	0.14
365.896	78741.1	0.35		218.052	5659.4	0.08		237.171	7491.2	0.05		194.988	7640.7	0.69		181.05	2699.2	0.21
366.961	9505	0.04		218.103	38535.4	0.52		237.173	5165.3	0.03		195.066	2773.6	0.25		181.071	6337.1	0.5
367.893	128765	0.58		218.874	20837.7	0.28		237.176	4421.7	0.03		195.102	2717.2	0.25		181.086	2760.6	0.22
368.957	4510.9	0.02		218.956	31275.3	0.42		237.181	6659.5	0.04		195.139	4527.2	0.41		181.123	1113.9	0.09
369.01	42919.2	0.19		218.992	9208.2	0.12		237.183	4929.1	0.03		195.81	1159.6	0.11		181.992	1178.2	0.09
369.796	10414.5	0.05		219.005	15478.2	0.21		237.19	5057.3	0.03		196.958	1394.6	0.13		182.979	20794.5	1.65
369.89	81547.4	0.37		219.045	34734.9	0.47		237.193	6578.2	0.04		196.984	1779.5	0.16		182.987	1967.1	0.16
370.959	7628.4	0.03		220.1	5824.3	0.08		238.087	67175.7	0.45		196.994	4519.9	0.41		183.004	1027.1	0.08
371.007	18372.5	0.08		220.871	20212.2	0.27		238.095	1304082	8.72		197.06	6701.8	0.61		183.029	858.6	0.07
371.053	20342.3	0.09		220.953	9330.3	0.13		239.087	658363	4.4		197.082	3855.2	0.35		183.045	1219.2	0.1
371.793	12324.5	0.06		221	4900.3	0.07		239.095	95193.5	0.64		197.118	3103.4	0.28		183.066	3470.5	0.28
371.887	25256.7	0.11		221.984	7982	0.11		239.1	21497.2	0.14		197.154	3954.8	0.36		183.087	12070.6	0.96
372.007	44704	0.2		222.03	17613.6	0.24		240.09	52650.6	0.35		197.807	1778.1	0.16		183.092	2848.3	0.23
372.956	10887.1	0.05		222.868	5957.5	0.08		240.099	7537.7	0.05		198.074	1620.1	0.15		183.102	10494.1	0.83
373.01	4603.1	0.02		223.028	10462.1	0.14		241.141	19863.4	0.13		198.94	4402.2	0.4		183.139	4707.9	0.37
373.05	18474.2	0.08		223.973	8896.3	0.12		241.893	6415.7	0.04		198.97	2489.2	0.23		183.986	34957.2	2.78
373.066	12933.7	0.06		224.027	5145.3	0.07		242.081	6018.4	0.04		198.974	5054.7	0.46		184.001	1156.6	0.09
373.79	5502.2	0.02		224.908	6165.3	0.08		242.101	21483.2	0.14		199.061	2593.5	0.24		184.028	1201.1	0.1
374.004	12693.9	0.06		225.036	5401	0.07		243.036	38389.5	0.26		199.097	6966	0.63		184.974	1399.1	0.11
374.953	4699.4	0.02		225.96	4499.6	0.06		243.062	12301.3	0.08		199.134	11342.4	1.03		184.99	1014.8	0.08
374.991	8853.9	0.04		225.986	17845	0.24		244.932	12677.7	0.08		199.17	42168.9	3.83		184.994	4220.1	0.34
376.988	5138.7	0.02		226.924	45541.9	0.62		246.005	16274.5	0.11		200.137	1006.5	0.09		185.045	1667.8	0.13
377.054	6490.9	0.03		227.051	9747.1	0.13		246.928	7848.2	0.05		200.173	4929.3	0.45		185.081	9439.1	0.75
380.028	6202.2	0.03		227.104	6768.6	0.09		248.002	10247.4	0.07		200.938	4190.1	0.38		185.118	21194.8	1.68
380.043	5731.4	0.03		227.202	7283.6	0.1		248.838	50698.6	0.34		200.989	14388.7	1.31		185.154	31372.1	2.49
382.721	51782.8	0.23		227.983	4950	0.07		249.003	10153.3	0.07		201.038	2338.4	0.21		185.982	2765.4	0.22
384.718	121840	0.55		228.038	5533.9	0.08		249.149	7365.7	0.05		201.053	1709.3	0.16		186.017	906.7	0.07
386.715	119452	0.54		228.064	11267.1	0.15		250.835	68081.5	0.46		201.076	3361.5	0.31		186.121	1979.8	0.16
387.878	9670.4	0.04		228.085	9235.9	0.13		250.896	5568.6	0.04		201.113	8167.3	0.74		186.158	3486.8	0.28
388.713	61592.7	0.28		228.856	4563.1	0.06		251.07	24070.8	0.16		201.149	2763.3	0.25		186.965	3668.5	0.29
389.875	18465.4	0.08		228.921	28051.1	0.38		252.832	34296.3	0.23		202.043	1375.9	0.12		186.969	986.6	0.08
390.046	4122.5	0.02		228.939	35788	0.49		252.892	6063.9	0.04		202.96	2164.6	0.2		187.007	5031.1	0.4
390.168	4467.1	0.02		230.853	4210.3	0.06		253.086	33686.7	0.23		203.051	3051.4	0.28		187.056	16382.2	1.3
390.71	19152	0.09		230.936	22760.6	0.31		254.828	7989.6	0.05		203.092	1081.9	0.1		187.061	1937.1	0.15
391.872	9928.3	0.04		230.956	5184	0.07		255.233	57074.9	0.38		204	42498	3.86		187.097	10331.9	0.82
394.142	33683.9	0.15		231.967	6716.6	0.09		256.236	9362.5	0.06		204.008	1140	0.1		187.133	5884.4	0.47
396.139	8956.7	0.04		231.995	13636.3	0.18		257.961	14690.1	0.1		204.941	2722.5	0.25		188.032	1145.6	0.09
397.933	6751.8	0.03		232.08	24103.4	0.33		258.866	5480.5	0.04		205.003	1419.5	0.13		188.045	17633.1	1.4
399.93	6268.7	0.03		232.89	6047.5	0.08		259.073	105435	0.7		205.047	4103.5	0.37		188.051	1400.6	0.11
407.029	31656	0.14		232.946	5374.9	0.07		259.958	9030.8	0.06		205.087	2020.2	0.18		188.059	1840	0.15
407.984	37675.6	0.17		232.971	4555.9	0.06		260.076	7405.4	0.05		206.939	1676.2	0.15		188.105	929.9	0.07
409.026	41140	0.19		233.005	4812.1	0.07		262.854	15147	0.1		207.065	1827.9	0.17		189.016	105291	8.37
409.981	23000.8	0.1		233.155	7166.6	0.1		262.901	40388.4	0.27		207.106	4562.3	0.41		189.04	1964.2	0.16
410.968	754442	3.4		234.096	26700	0.36		263.01	7810	0.05		207.139	1224.5	0.11		189.052	5644.4	0.45
411.023	18769.1	0.08		234.859	31994.8	0.43		263.825	24649.9	0.16		208.082	1253.9	0.11		189.076	886.7	0.07
411.971	55778.7	0.25		234.887	5343.7	0.07		264.832	4603.4	0.03		208.845	31304.9	2.84		189.113	900.1	0.07
412.965	746057	3.36		234.999	4298.3	0.06		264.851	18230	0.12		208.954	2528.7	0.23		189.985	16146.3	1.28
413.968	56897.3	0.26		235.984	12714.6	0.17		264.897	38665.9	0.26		208.984	1640.7	0.15		190.02	8172.2	0.65
414.962	248113	1.12		236.01	13003.5	0.18		264.916	14391.5	0.1		209.045	1339.7	0.12		190.03	1274.7	0.1
415.965	17790.1	0.08		236.856	21322.3	0.29		265.822	32243.8	0.22		209.082	1395.9	0.13		190.043	5262	0.42
416.958	29892.2	0.13		236.952	9961.6	0.14		266.804	542900	3.63		210.842	41185.3	3.74		190.072	2224.6	0.18
419.171	5280	0.02		237.015	12871.9	0.17		266.83	5880.1	0.04		211.061	2629.1	0.24		190.076	1082.7	0.09
420.996	8235.5	0.04		237.091	37419.2	0.51		266.847	7917.6	0.05		211.097	3145.6	0.29		190.993	986.5	0.08
421.143	823499	3.71		237.981	8308.8	0.11		266.895	12368.9	0.08		211.134	5336.5	0.48		191.019	15978.2	1.27
422.146	190731	0.86		238.968	5932.1	0.08		266.907	5695.1	0.04		211.17	2073.5	0.19		191.035	1070.4	0.09
422.923	4689.5	0.02		239.03	5534.5	0.08		266.913	12750.5	0.09		212.075	2424.1	0.22		191.056	1220.2	0.1
423.14	252596	1.14		240.016	7461.5	0.1		267.102	5536	0.04		212.114	7157.1	0.65		191.07	920.5	0.07
423.855	27332.7	0.12		240.049	4890.2	0.07		267.819	15087.9	0.1		212.839	19078.5	1.73		191.073	4833	0.38
424.143	58774	0.26		241.141	218181	2.96		267.944	14912.3	0.1		212.989	1628.7	0.15		191.107	1378.7	0.11
424.92	6691.5	0.03		242.101	50926.1	0.69		268.801	869831	5.82		213.001	19368.9	1.76		192.087	8645.9	0.69
425.146	4967.7	0.02		242.144	16888.5	0.23		269.088	32963.5	0.22		213.077	2659.9	0.24		192.103	1097.3	0.09
425.852	54188.6	0.24		243.037	56147	0.76		270.798	547945	3.66		213.113	3847.8	0.35		192.989	1387	0.11
427.849	42062.4	0.19		243.062	14223.8	0.19		271.96	10603	0.07		213.149	11249.4	1.02		193.05	3540.7	0.28
429.846	17301.7	0.08		243.953	4298.7	0.06		272.063	40457.3	0.27		213.186	18163.1	1.65		193.087	2716.1	0.22
431.008	5602.1	0.03		244.117	16753.6	0.23		272.795	166444	1.11		214.002	1413.7	0.13		194.988	5443.5	0.43
431.171	6391.6	0.03		244.889	4532	0.06		272.954	7382.9	0.05		214.153	1142.6	0.1		195.066	2539.2	0.2
432.949	6006.7	0.03		244.931	5385.7	0.07		272.992	7587.7	0.05		214.189	2199.3	0.2		195.102	2545.9	0.2
434.946	5559.8	0.03		245.859	4938	0.07		273.958	10715.4	0.07		214.836	3915.8	0.36		195.139	5132.8	0.41
437.138	10972.6	0.05		246.005	22107.7	0.3		274.792	24761.8	0.17		214.951	1928.5	0.18		196.025	1149.4	0.09
440.68	37622.8	0.17		247.856	4869.7	0.07		276.833	35418.1	0.24		214.968	1304.4	0.12		196.958	2529.7	0.2
442.677	97483.3	0.44		248.002	14147.1	0.19		278.83	46109.5	0.31		215.032	169328	15.38		196.984	1200.9	0.1
444.674	111368	0.5		248.838	53314.1	0.72		279.825	5262.1	0.04		215.092	4099.2	0.37		196.994	8094.4	0.64
445.837	4429.3	0.02		249.003	5209.3	0.07		280.827	20699.7	0.14		215.129	3414.6	0.31		197.06	5707.5	0.45
446.671	69714.7	0.31		249.15	10445.5	0.14		280.983	4616.5	0.03		215.165	2307.6	0.21		197.081	3468.8	0.28
447.834	14740	0.07		250.835	70795.8	0.96		282.778	20135.1	0.13		216	5595.2	0.51		197.118	3342.2	0.27
448.668	25334.3	0.11		251.161	6334.3	0.09		283.119	179180	1.2		216.036	10182.3	0.92		197.154	4247.7	0.34
448.941	4622.8	0.02		252.832	37074.6	0.5		283.264	58499.6	0.39		216.99	1936.4	0.18		198.074	2663.4	0.21
449.15	7575.7	0.03		254.828	11126.1	0.15		284.122	24868.5	0.17		217.03	52894.5	4.8		198.94	5203.6	0.41
449.831	10675.2	0.05		254.872	6896.3	0.09		284.268	10618.2	0.07		217.037	1335.5	0.12		198.973	4897.1	0.39
450.665	4557.4	0.02		254.919	11470.4	0.16		284.775	33895.8	0.23		217.048	4804	0.44		199.061	2234.2	0.18
453.132	4310	0.02		255.233	42360	0.57		284.882	15999.7	0.11		217.108	1050.5	0.1		199.07	2006.6	0.16
464.988	22203	0.1		256.236	6379.8	0.09		284.995	38103.1	0.25		218.033	3154.6	0.29		199.097	6611.7	0.53
466.985	37272	0.17		256.851	10816.5	0.15		286.772	21355.1	0.14		218.874	3245.7	0.29		199.134	12032.9	0.96
468.926	482338	2.17		256.869	6378.9	0.09		286.879	15193	0.1		218.955	9153.9	0.83		199.17	54543.3	4.34
468.982	21562.5	0.1		256.916	6926.2	0.09		286.898	5161.5	0.03		218.989	1056.4	0.1		200.137	973	0.08
469.93	37892	0.17		257.961	11523.4	0.16		288.769	6647.9	0.04		219.045	1833	0.17		200.173	6554.8	0.52
470.923	653157	2.94		258.848	10190.3	0.14		288.895	4546.8	0.03		219.066	1742.1	0.16		200.938	5251	0.42
471.143	10615.5	0.05		258.867	14286.5	0.19		290.849	7610.2	0.05		219.102	3028.8	0.28		200.989	13071.6	1.04
471.927	52332.1	0.24		258.997	14810	0.2		292.071	14678.1	0.1		219.139	2068.9	0.19		201.038	2084.3	0.17
472.92	315717	1.42		259.958	7395.5	0.1		292.818	11845.3	0.08		220.146	1789.6	0.16		201.053	1076.1	0.09
473.924	23615	0.11		260.864	12370.9	0.17		292.846	10894.8	0.07		220.871	3040.3	0.28		201.076	3311.3	0.26
474.083	25245	0.11		261.012	12529.1	0.17		293.035	7952.5	0.05		220.953	2783.8	0.25		201.113	9038.9	0.72
474.917	71230.9	0.32		262.854	11271.8	0.15		294.815	12592.1	0.08		221.041	1821.3	0.17		201.149	2521.6	0.2
475.19	182602	0.82		262.9	61938.6	0.84		295.035	5018.9	0.03		221.082	2374.9	0.22		202.043	1543.7	0.12
476.08	16033.5	0.07		263.003	4995.2	0.07		295.05	1.64208e+06	10.98		221.118	1470	0.13		202.96	1145.2	0.09
476.194	28550.4	0.13		263.01	7946.1	0.11		296.054	128445	0.86		221.975	4134.3	0.38		203.051	3390.6	0.27
477.186	12576.5	0.06		263.028	14478.4	0.2		297.047	561849	3.76		223.028	5247.1	0.48		204	39751.5	3.16
478.955	5959.4	0.03		263.825	29976.8	0.41		298.051	41748.9	0.28		223.097	1203.2	0.11		204.008	1642.6	0.13
480.881	4165.2	0.02		264.833	7694.6	0.1		299.043	20255.9	0.14		223.134	2324.8	0.21		204.03	859.4	0.07
480.952	6407.2	0.03		264.851	15267.7	0.21		302.986	34708.6	0.23		223.988	5075.9	0.46		204.124	2273.8	0.18
481.814	19356.7	0.09		264.897	57936.3	0.79		303.921	6493.2	0.04		225.062	1230.7	0.11		204.941	960.3	0.08
482.878	6404.9	0.03		264.916	21188.4	0.29		303.963	12266.1	0.08		225.092	6934.7	0.63		205.003	1291.1	0.1
483.811	47756.3	0.22		265.019	6045.1	0.08		304.982	4489.5	0.03		225.113	4984.5	0.45		205.023	1107.7	0.09
484.875	4166.3	0.02		265.025	5406.9	0.07		305.079	34932.9	0.23		225.149	2502.2	0.23		205.047	4572	0.36
485.808	48381.4	0.22		265.108	7803.6	0.11		305.96	11303.3	0.08		225.186	1631.4	0.15		205.069	2318.2	0.18
487.805	22457.5	0.1		265.822	39331.4	0.53		306.074	14934.4	0.1		227.092	3310.3	0.3		205.087	1751.6	0.14
488.967	5245.9	0.02		266.804	494654	6.71		306.797	13450.8	0.09		227.129	3979	0.36		206.067	1593.5	0.13
489.801	3974.6	0.02		266.83	8893.8	0.12		308.794	22598.6	0.15		227.165	5460.4	0.5		207.042	962.3	0.08
497.173	790361	3.56		266.847	6755.4	0.09		309.935	5066.4	0.03		227.201	18336.2	1.67		207.063	1824	0.14
498.176	126454	0.57		266.895	17516.8	0.24		310.791	14225.4	0.1		227.983	1436.9	0.13		207.105	5316.4	0.42
498.639	27947.3	0.13		266.907	9392.7	0.13		311.024	13830.3	0.09		228.064	1858.6	0.17		207.139	1217.4	0.1
499.168	60195.9	0.27		266.913	19785.9	0.27		311.045	6703.3	0.04		228.205	2613.4	0.24		208.082	2354.4	0.19
500.172	7665.2	0.03		267.819	18400.5	0.25		313.023	4285	0.03		228.984	1342.8	0.12		208.845	10768.5	0.86
500.636	85636.8	0.39		267.944	4775.9	0.06		313.027	4408.9	0.03		229.009	8630.6	0.78		208.954	1068.9	0.08
502.633	111988	0.5		268.801	802179	10.88		316.014	6245.4	0.04		229.108	1806.8	0.16		208.984	1173.4	0.09
503.795	4056	0.02		269.088	51218.7	0.69		316.956	4717.2	0.03		229.144	2722.5	0.25		209.045	1295.8	0.1
504.63	80062.4	0.36		270.798	507364	6.88		317.032	73533.5	0.49		229.181	2044.6	0.19		209.082	1281.5	0.1
505.793	15036.7	0.07		271.104	7255.2	0.1		317.102	8123.7	0.05		230.986	23344.9	2.12		209.118	851	0.07
506.627	37436.9	0.17		271.961	15780.4	0.21		319.029	23933.2	0.16		231.006	3031.5	0.28		209.154	989.8	0.08
506.9	6584.2	0.03		272.063	136592	1.85		319.096	522778	3.5		231.995	39302.4	3.57		210.059	916.1	0.07
507.789	14405.5	0.06		272.795	154882	2.1		320.099	75637.5	0.51		232.998	1735.4	0.16		210.842	14000.9	1.11
508.118	4602.8	0.02		272.883	4478.4	0.06		320.859	60423.2	0.4		233.154	12036.8	1.09		211.061	2806.1	0.22
508.624	9211.2	0.04		272.929	10308.2	0.14		321.093	160566	1.07		234.158	1507.4	0.14		211.097	2809.3	0.22
509.787	5742.4	0.03		272.954	6902.3	0.09		321.784	4534	0.03		234.859	2541.8	0.23		211.134	5720.2	0.45
510.031	28861.2	0.13		272.992	7768.8	0.11		322.096	22701	0.15		234.983	6745.2	0.61		211.17	2296.8	0.18
510.06	68472.2	0.31		273.067	10222.1	0.14		322.856	78709.5	0.53		234.998	26354.6	2.39		212.075	2770.3	0.22
511.034	5081.3	0.02		273.143	6657.6	0.09		322.875	6406	0.04		235.134	1827	0.17		212.114	9704.7	0.77
511.063	5572.1	0.03		273.854	3976	0.05		323.781	9664.2	0.06		236.856	1482.3	0.13		212.839	6485.2	0.52
512.027	16744.2	0.08		273.958	15708.9	0.21		324.763	105566	0.71		239.059	1959.2	0.18		212.989	1951.5	0.16
512.056	68177.7	0.31		274.059	10870.1	0.15		324.853	36763.2	0.25		239.092	2109.3	0.19		213.001	13946.6	1.11
513.06	5348.2	0.02		274.792	23735.8	0.32		324.872	8349.4	0.06		239.129	5730.5	0.52		213.077	2353.5	0.19
514.053	22674.1	0.1		274.879	4347.7	0.06		325.778	5436.9	0.04		241.108	3100.4	0.28		213.113	3813	0.3
521.218	29098.9	0.13		274.926	5679.6	0.08		326.76	206766	1.38		241.141	3212.9	0.29		213.149	11619.3	0.92
522.947	12664.4	0.06		274.945	4345.1	0.06		326.85	6983.1	0.05		241.181	4029.7	0.37		213.186	22327	1.77
524.944	26241.3	0.12		274.989	4939.6	0.07		328.757	166638	1.11		241.217	8911.9	0.81		214.153	1161.1	0.09
526.885	213518	0.96		275.055	4586.5	0.06		329.124	4268.4	0.03		242.08	2846.4	0.26		214.189	2849.5	0.23
526.941	19453.8	0.09		275.955	4731.8	0.06		330.754	68474.3	0.46		242.101	1260.6	0.11		214.836	1066.7	0.08
527.889	15769.2	0.07		276.833	46301.8	0.63		330.888	5283.6	0.04		242.176	1592.4	0.14		214.951	4096.8	0.33
528.882	354049	1.6		277.828	7901.6	0.11		330.95	4635.7	0.03		242.22	1187.8	0.11		215.032	69331.7	5.51
528.939	5596.4	0.03		278.83	58520.6	0.79		332.751	15607.8	0.1		242.986	7877	0.72		215.092	3391.5	0.27
529.885	28604.3	0.13		279.825	9213.8	0.12		332.885	5520.6	0.04		243.036	10850.4	0.99		215.128	3838.3	0.31
530.879	229192	1.03		280.827	28029.4	0.38		333.06	7191.1	0.05		243.124	1693.8	0.15		215.165	2127.7	0.17
531.882	18240.1	0.08		280.983	5231.2	0.07		334.792	8282.6	0.06		243.16	2006.5	0.18		216	6968.4	0.55
532.041	4103.2	0.02		282.824	5328.2	0.07		336.789	14256.6	0.1		244.931	1017	0.09		216.036	3928.1	0.31
532.876	74404.7	0.34		282.994	7852.7	0.11		338.786	8403.5	0.06		244.985	5096.1	0.46		216.99	1867.1	0.15
533.149	16027.5	0.07		283.119	239921	3.25		340.737	6791	0.05		246.004	3049.3	0.28		217.029	21315.5	1.69
534.038	4539.9	0.02		283.164	5628.2	0.08		341.077	14879.2	0.1		246.926	1443.4	0.13		217.048	2647	0.21
534.872	9255.5	0.04		283.264	47835.8	0.65		342.734	15635.6	0.1		246.939	1544.5	0.14		218.033	952.6	0.08
538.839	5159	0.02		283.945	7617.5	0.1		342.841	11661.5	0.08		247.075	23916.9	2.17		218.874	1995.6	0.16
538.911	4669.3	0.02		284.122	32984.4	0.45		344.731	12978.1	0.09		247.097	1791.6	0.16		218.955	3863.9	0.31
539.772	15285.6	0.07		284.268	8522.5	0.12		344.838	14186.2	0.09		247.134	2666.8	0.24		218.989	967.6	0.08
540.837	7571.5	0.03		284.775	4016.6	0.05		346.728	4317.1	0.03		247.17	3236.9	0.29		219.045	1045.2	0.08
541.769	43451.3	0.2		284.882	34244.9	0.46		346.835	6565.2	0.04		248.002	1727.9	0.16		219.066	1203.4	0.1
542.834	6013.6	0.03		284.996	17136.1	0.23		349.105	109691	0.73		248.078	2907.5	0.26		219.102	2860.5	0.23
543.766	48789.4	0.22		285.01	8482	0.12		350.03	13399.6	0.09		248.838	4857.9	0.44		219.139	2226.9	0.18
545.763	31730	0.14		285.942	4365.5	0.06		350.109	11624.6	0.08		249.15	8807.5	0.8		220.146	3035.9	0.24
546.008	21726.8	0.1		286.003	5746.7	0.08		352.774	6973.6	0.05		250.145	10253.5	0.93		220.871	1960.9	0.16
547.76	10079.1	0.05		286.862	5674.4	0.08		353.009	405734	2.71		250.153	1145.4	0.1		220.953	966	0.08
548.004	20483.3	0.09		286.879	32773.9	0.44		353.078	20824.5	0.14		250.835	5954.9	0.54		221.041	2667.2	0.21
555.131	397842	1.79		286.898	18918.9	0.26		354.013	30154.5	0.2		250.895	1186.7	0.11		221.082	2233.3	0.18
556.135	66344.9	0.3		288.859	5214.1	0.07		355.006	270309	1.81		251.129	1797.6	0.16		221.118	1631.8	0.13
556.597	18393.5	0.08		288.877	10441	0.14		355.075	11363	0.08		251.148	1123.6	0.1		221.975	3415	0.27
557.127	148888	0.67		288.895	18109.3	0.25		356.009	19942.4	0.13		252.832	2982.5	0.27		223.028	5584.4	0.44
558.131	24373.6	0.11		288.915	4977.8	0.07		357.003	46526.4	0.31		252.892	2313.8	0.21		223.097	1134.9	0.09
558.594	61773.2	0.28		290.849	11183.2	0.15		361.922	13746.2	0.09		253.144	1960.3	0.18		223.134	2244.1	0.18
559.123	6736.4	0.03		290.892	4609.8	0.06		363.038	17626.5	0.12		253.217	1262.2	0.11		223.988	4799.1	0.38
560.592	92989.6	0.42		292.818	15743.5	0.21		363.919	17865.1	0.12		253.809	3732.1	0.34		225.062	1472.8	0.12
562.588	78131.2	0.35		292.846	13706.2	0.19		364.755	7335.3	0.05		255.124	1706.3	0.15		225.092	5423.8	0.43
563.751	11193.7	0.05		293.943	4727.7	0.06		365.034	4750.5	0.03		255.16	1096.4	0.1		225.113	4303.4	0.34
564.345	9737.5	0.04		294.815	15256.3	0.21		365.916	8456.8	0.06		255.197	3121.6	0.28		225.149	2346.3	0.19
564.586	41696.1	0.19		294.843	5829.6	0.08		366.752	16217.9	0.11		255.233	31067.9	2.82		225.186	1627.2	0.13
565.748	12764.3	0.06		294.911	10120.2	0.14		367.893	5786.3	0.04		256.236	5010.9	0.46		227.092	2624.8	0.21
566.583	13475.6	0.06		294.973	6029.4	0.08		368.749	14005.5	0.09		257.139	1063.5	0.1		227.129	3811.4	0.3
567.745	5964.4	0.03		296.812	4578.9	0.06		368.983	11181.2	0.07		257.176	1357.6	0.12		227.165	5633.3	0.45
568.018	19310.2	0.09		296.908	6332.8	0.09		370.746	6563.9	0.04		258.097	1659.6	0.15		227.201	22124	1.76
570.015	25838.7	0.12		296.927	4941.9	0.07		370.98	7276.5	0.05		258.866	1173.4	0.11		228.205	2999.2	0.24
572.012	11158.3	0.05		300.06	6273.5	0.09		373.151	19122.2	0.13		258.981	3751.1	0.34		228.984	1861.7	0.15
580.906	17561.9	0.08		302.076	5067.9	0.07		374.914	4301.1	0.03		260.864	995.3	0.09		229.009	9954	0.79
582.903	43758.7	0.2		302.986	59633.9	0.81		374.991	52977.9	0.35		261.113	1114.3	0.1		229.108	1539.6	0.12
584.844	104313	0.47		303.963	16740.6	0.23		376.035	10768.8	0.07		261.984	2132.6	0.19		229.144	2845.2	0.23
584.9	43017.4	0.19		304.845	3933	0.05		376.911	4422.1	0.03		262.9	3040.1	0.28		229.181	1774.2	0.14
585.846	6331.9	0.03		304.982	9778.7	0.13		376.988	34599.8	0.23		263.129	1875.5	0.17		230.986	16958.6	1.35
586.841	211798	0.95		305.96	16107.5	0.22		377.053	4451.6	0.03		263.825	1574.3	0.14		231.006	2008.2	0.16
586.897	20283.4	0.09		306.797	11912.4	0.16		378.818	20061.2	0.13		264.16	1209.4	0.11		231.995	36832.5	2.93
587.844	17462.4	0.08		307.937	7587.2	0.1		378.985	4784.1	0.03		264.897	2827.8	0.26		232.998	1564.9	0.12
588.838	171505	0.77		307.958	4604.6	0.06		379.023	4418.1	0.03		265.145	1808.5	0.16		233.154	12538.6	1
589.841	12983.3	0.06		308.794	19437.3	0.26		380.815	32267.9	0.22		265.822	2172.6	0.2		234.158	1590.3	0.13
590.835	73195.1	0.33		309.935	10901.8	0.15		380.833	5913.9	0.04		266.804	51873.5	4.71		234.983	6648	0.53
592.831	16385.2	0.07		310.791	13529	0.18		381.739	5036.9	0.03		268.801	84707.3	7.69		234.998	31706.4	2.52
597.731	6683.8	0.03		311.032	6234.3	0.08		382.721	39247.9	0.26		269.088	6827.2	0.62		235.076	5837.3	0.46
599.728	26181.5	0.12		311.932	4655.1	0.06		382.812	19517.8	0.13		269.139	1016.1	0.09		235.134	1996.2	0.16
601.725	33552.2	0.15		312.788	4093.9	0.06		382.831	11005.9	0.07		269.212	4147.9	0.38		236.002	1237.7	0.1
603.722	24501.7	0.11		312.878	7047.5	0.1		384.718	91438.1	0.61		269.249	3064.4	0.28		237.058	960.9	0.08
604.885	7258.4	0.03		314.875	6688.3	0.09		384.809	5035.3	0.03		270.798	52522.7	4.77		237.063	950.7	0.08
605.719	9448.4	0.04		316.014	4370.7	0.06		384.827	5609.6	0.04		270.948	1684.8	0.15		237.068	901.8	0.07
606.882	6741.7	0.03		316.807	4562	0.06		386.716	87748.9	0.59		270.96	8898.2	0.81		237.07	986.1	0.08
609.152	6761.1	0.03		316.955	16339.7	0.22		388.713	47190.4	0.32		271.899	2312.2	0.21		237.076	3148.9	0.25
611.149	5857.6	0.03		317.102	7649.3	0.1		390.168	14664.6	0.1		271.96	2297.3	0.21		237.083	2991.2	0.24
613.09	314211	1.42		317.88	6818.2	0.09		390.71	14401.9	0.1		272.063	4104.1	0.37		237.091	796384	63.3
614.093	54624.8	0.25		318.952	9471	0.13		392.75	4935.4	0.03		272.795	16380.4	1.49		237.105	2502.3	0.2
615.086	224388	1.01		318.971	6633.8	0.09		394.747	11900.9	0.08		272.957	2665.9	0.24		237.11	1977.2	0.16
616.09	38774.2	0.17		319.096	311022	4.22		396.744	9550.2	0.06		272.991	2521.5	0.23		237.115	1812.9	0.14
616.553	14727.6	0.07		319.877	6634.8	0.09		399.036	5497.7	0.04		273.957	2286.3	0.21		237.121	1045.4	0.08
617.083	44506.9	0.2		320.099	44695.8	0.61		400.692	10532.3	0.07		274.054	12900.1	1.17		237.126	857.1	0.07
618.086	4409.9	0.02		320.859	90321.5	1.23		400.8	5668.6	0.04		274.792	2423.3	0.22		238.087	3280.1	0.26
618.55	26216.4	0.12		320.968	4139	0.06		402.689	10111.5	0.07		274.988	1294.4	0.12		238.094	68680.2	5.46
620.547	25638.9	0.12		321.093	96380.5	1.31		402.797	10595.2	0.07		275.058	1744.4	0.16		239.059	2199.5	0.17
622.544	15438.6	0.07		321.784	5979.3	0.08		404.687	4555.3	0.03		276.833	5740	0.52		239.087	33999.3	2.7
623.265	11659	0.05		322.096	13879	0.19		404.794	6037.1	0.04		277.144	5906	0.54		239.095	4444	0.35
624.035	10375	0.05		322.856	115479	1.57		406.15	6906.6	0.05		277.181	1586.5	0.14		239.129	5843.3	0.46
624.542	4143.7	0.02		322.875	10033.1	0.14		407.064	27385.6	0.18		277.828	1242.2	0.11		240.09	2536.1	0.2
625.977	15463.9	0.07		322.978	6026.4	0.08		407.989	6300.5	0.04		278.83	7699.3	0.7		241.108	2622	0.21
626.032	7349.1	0.03		323.781	10321.9	0.14		409.061	8136.7	0.05		279.065	11903.3	1.08		241.14	4892.9	0.39
627.974	26504.7	0.12		324.763	104981	1.42		410.968	241319	1.61		279.825	1585.6	0.14		241.181	3966	0.32
629.971	17442.9	0.08		324.853	53636.9	0.73		411.971	18187.1	0.12		280.068	1122.4	0.1		241.217	9992.3	0.79
638.865	10067.2	0.05		324.872	11535.7	0.16		412.965	235932	1.58		280.827	3610.9	0.33		242.08	1254.9	0.1
640.861	30347	0.14		325.778	5996.4	0.08		413.968	17523.1	0.12		280.983	74915.8	6.8		242.101	1474.3	0.12
642.802	59504	0.27		326.76	207440	2.81		414.214	4206	0.03		281.986	4536.9	0.41		242.22	1263.2	0.1
642.858	34709.7	0.16		326.85	10245.6	0.14		414.962	79762.8	0.53		283.119	12383.2	1.12		242.986	6827.6	0.54
644.799	138906	0.63		326.868	5487.9	0.07		415.966	4890.1	0.03		283.264	13372.8	1.21		243.036	21254.3	1.69
644.855	21118.4	0.1		328.757	164941	2.24		416.958	9009.8	0.06		284.122	1552.7	0.14		243.124	1415.9	0.11
645.803	10101	0.05		329.124	6407.5	0.09		417.155	15457.5	0.1		284.268	2380.7	0.22		243.16	1870.2	0.15
646.796	137732	0.62		330.754	69164.6	0.94		420.996	20563.9	0.14		284.995	99663	9.05		244.04	1371.4	0.11
646.853	5878.2	0.03		330.888	14345.4	0.19		421.143	156590	1.05		286.003	8665.3	0.79		244.985	4497.3	0.36
647.8	10073	0.05		330.913	4455.9	0.06		421.878	7190.4	0.05		286.215	1761.9	0.16		245.032	1467.9	0.12
648.793	75278.9	0.34		330.95	5743.9	0.08		422.146	37441.7	0.25		289.98	10029	0.91		246.004	1521.8	0.12
649.797	3981.8	0.02		332.751	15947.6	0.22		422.993	13384.2	0.09		290.849	991.6	0.09		246.926	2079.3	0.17
650.79	22896	0.1		332.885	12413.6	0.17		423.14	50076.6	0.33		290.987	1618.3	0.15		247.075	30693.4	2.44
657.686	15188.8	0.07		332.909	4209.8	0.06		423.875	4298.4	0.03		292.072	1409.7	0.13		247.098	1082.9	0.09
659.684	22769.4	0.1		332.947	5395.4	0.07		424.143	11059.7	0.07		292.818	1244.9	0.11		247.134	2277.9	0.18
661.681	19238.3	0.09		333.06	12432.3	0.17		424.711	11131.2	0.07		292.845	1230	0.11		247.17	3105.5	0.25
663.677	9877	0.04		334.792	10157.2	0.14		426.708	11614.4	0.08		292.942	6385.5	0.58		248.055	856.5	0.07
671.049	202530	0.91		335.056	3921.3	0.05		426.941	10858	0.07		294.815	1248.5	0.11		248.078	3794.7	0.3
672.052	37251.6	0.17		336.789	16912	0.23		428.705	5625.3	0.04		294.939	2098.7	0.19		248.838	2867	0.23
673.045	208856	0.94		338.786	10455.7	0.14		428.938	11053.6	0.07		297.047	2401.2	0.22		249.149	10467.3	0.83
674.048	37720.3	0.17		340.953	5619.4	0.08		432.949	37469.7	0.25		297.243	1835.8	0.17		250.145	8365.9	0.66
675.042	75362.1	0.34		341.077	14983.3	0.2		434.947	36402.8	0.24		299.026	1342.3	0.12		250.153	1281.9	0.1
676.045	12129.2	0.05		341.904	4476.1	0.06		435.012	4729.1	0.03		300.416	3437.6	0.31		250.835	3820.4	0.3
676.508	7472.8	0.03		342.841	19853.3	0.27		436.776	11113.1	0.07		301.998	14497.5	1.32		251.071	3115	0.25
677.038	7843.8	0.04		342.969	6573.8	0.09		436.944	11349.5	0.08		302.971	1827.9	0.17		251.129	1731.7	0.14
678.506	6880.9	0.03		343.901	4149	0.06		436.982	4228.6	0.03		302.986	1372.5	0.12		252.832	1618	0.13
679.997	12205.9	0.06		344.838	26712	0.36		438.773	21954.2	0.15		303.963	2370.3	0.22		252.892	1356.7	0.11
681.994	30744.4	0.14		344.857	9745.3	0.13		439.698	4626.1	0.03		304.898	2922.4	0.27		253.086	3493.2	0.28
683.936	15019.7	0.07		346.771	4704.7	0.06		440.68	29445.4	0.2		305.96	2564.5	0.23		253.144	1801	0.14
683.991	29797.5	0.13		346.835	12146.3	0.16		440.77	17264.6	0.12		306.796	1346.2	0.12		253.217	844.9	0.07
685.933	32138.7	0.14		346.854	12346.8	0.17		440.789	4806.4	0.03		306.894	1368.7	0.12		253.809	2368	0.19
685.988	13858	0.06		348.851	5269.1	0.07		441.695	4851.1	0.03		307.937	1449.9	0.13		255.124	1446.1	0.11
687.93	24994.4	0.11		350.777	6796.3	0.09		442.677	77276.3	0.52		308.793	2487.8	0.23		255.16	861.5	0.07
689.927	8625.4	0.04		350.804	4565.4	0.06		442.767	6598.9	0.04		308.998	1137.5	0.1		255.197	3299.9	0.26
698.82	19000.5	0.09		352.774	9593	0.13		444.674	87351.2	0.58		309.934	2031.3	0.18		255.233	37760.1	3
700.761	37811.1	0.17		352.87	6815.1	0.09		446.671	54674	0.37		310.151	1162.1	0.11		256.236	5991.7	0.48
700.817	25731.5	0.12		352.932	4353.6	0.06		448.127	7999.6	0.05		310.79	1421.5	0.13		257.176	1327	0.11
702.758	102537	0.46		353.079	16766	0.23		448.197	7482.9	0.05		310.994	1449.5	0.13		258.097	1875.5	0.15
702.814	19050.3	0.09		354.771	3962.1	0.05		448.668	21200.1	0.14		311.975	1983.6	0.18		258.866	1180.3	0.09
703.761	6725.2	0.03		354.867	6146.5	0.08		450.709	4729.6	0.03		315.908	1663.6	0.15		258.981	3487.9	0.28
704.755	119249	0.54		355.075	10346.3	0.14		452.706	12158.6	0.08		316.014	4260	0.39		259.073	8988.3	0.71
704.811	5646	0.03		358.019	5784.9	0.08		454.703	12559.3	0.08		317.993	5319.4	0.48		261.984	2106.4	0.17
705.758	8318.9	0.04		361.922	17898.8	0.24		456.7	5896.5	0.04		318.096	2273.5	0.21		262.9	1206.7	0.1
706.752	75551.2	0.34		363.919	22574.9	0.31		458.651	10646.3	0.07		319.095	35726.3	3.24		263.129	1354.4	0.11
708.749	29480.1	0.13		364.755	5955.9	0.08		460.648	13609.1	0.09		320.099	5112.7	0.46		263.825	1001.3	0.08
710.746	4725.8	0.02		365.896	5247.8	0.07		460.756	5835	0.04		320.859	3827.3	0.35		264.16	1225.3	0.1
712.182	15184.2	0.07		365.916	10326.5	0.14		462.646	8039.4	0.05		321.038	1920	0.17		264.897	892.6	0.07
714.179	10297.3	0.05		366.752	14061.4	0.19		462.753	4271.6	0.03		321.092	11186.8	1.02		265.108	2059.4	0.16
723.362	8658.6	0.04		367.893	10684.6	0.14		465.023	26686.5	0.18		322.096	1468.5	0.13		265.144	1855	0.15
727.066	7514.8	0.03		368.749	13580.8	0.18		465.947	8927	0.06		322.856	5194.4	0.47		265.822	1734.9	0.14
729.007	112637	0.51		368.931	4941.8	0.07		467.019	17257.4	0.12		324.762	14887.9	1.35		266.804	17638.4	1.4
730.01	19875.5	0.09		369.89	6050.1	0.08		467.944	8316.7	0.06		324.853	2188.9	0.2		267.124	960.1	0.08
731.004	155545	0.7		370.746	7046.1	0.1		468.926	175628	1.17		326.76	29086.2	2.64		268.801	28470.9	2.26
732.008	27836.4	0.13		372.833	4245.4	0.06		469.93	13501.6	0.09		328.757	23142.9	2.1		269.088	2843.5	0.23
733.001	81009.7	0.37		373.151	16783.1	0.23		470.923	232748	1.56		328.906	1191.9	0.11		269.139	912.6	0.07
734.004	13055.7	0.06		374.914	14482.2	0.2		471.927	17839.7	0.12		328.919	4771.3	0.43		269.212	3942.7	0.31
734.998	19033.7	0.09		376.035	13298.9	0.18		472.92	114080	0.76		330.754	9691.3	0.88		269.249	3536.4	0.28
735.272	16049.8	0.07		376.911	13121.9	0.18		473.924	8369.8	0.06		330.916	2956.1	0.27		270.798	17758.8	1.41
739.953	12592.5	0.06		378.818	30180.4	0.41		474.917	25078.9	0.17		330.95	2139.2	0.19		270.96	3739.1	0.3
741.894	11865.7	0.05		380.815	49157.1	0.67		478.955	17336.3	0.12		331	6932.7	0.63		271.899	1248.4	0.1
741.95	13622.5	0.06		380.834	6745.4	0.09		479.836	4183.4	0.03		332.751	1967.2	0.18		272.063	7228.6	0.57
743.891	31223.6	0.14		381.739	5757.8	0.08		480.952	17508.2	0.12		332.947	1964.8	0.18		272.795	5546.1	0.44
743.947	6320.1	0.03		382.721	42308.5	0.57		482.67	7878.6	0.05		334.791	1974.9	0.18		272.957	890.1	0.07
745.888	31349.7	0.14		382.812	31346.4	0.43		482.949	4456	0.03		336.788	3393	0.31		274.054	8883.6	0.71
747.886	15466.5	0.07		382.831	11348.8	0.15		484.667	9687.6	0.06		338.785	2077.3	0.19		276.833	3528.7	0.28
751.392	1.07442e+06	4.84		383.737	4052.6	0.05		484.9	11294.2	0.08		338.948	2739.9	0.25		277.144	6317.1	0.5
752.396	568963	2.56		384.718	97263.9	1.32		486.663	5883.7	0.04		344.979	5485.6	0.5		277.181	1864.7	0.15
753.399	156872	0.71		384.809	9030.8	0.12		486.897	16288.3	0.11		346.995	1354.5	0.12		277.828	870.3	0.07
754.403	27251.3	0.12		384.828	7311	0.1		488.894	8148.3	0.05		350.901	8890.3	0.81		278.83	4618	0.37
756.779	6606.6	0.03		385.166	4477.4	0.06		490.908	18434.1	0.12		352.898	5635.3	0.51		279.065	13821.8	1.1
757.253	59065.2	0.27		386.716	94124.4	1.28		492.905	24873.3	0.17		360.93	1976.4	0.18		279.825	1325.3	0.11
758.256	15632.8	0.07		388.713	48567.2	0.66		494.735	7026.2	0.05		361.922	2423	0.22		280.068	1405.9	0.11
758.719	27087.7	0.12		388.847	6472.8	0.09		494.902	11626.8	0.08		361.982	1562.8	0.14		280.827	2019.8	0.16
758.776	13135.7	0.06		390.71	14677.7	0.2		496.732	17377.5	0.12		362.857	1964.5	0.18		280.983	62908.9	5
759.249	3937.2	0.02		390.844	8083	0.11		497.172	63780.2	0.43		363.919	3380	0.31		281.986	3730.1	0.3
760.717	88017.1	0.4		392.75	6401	0.09		498.176	11206.7	0.07		364.853	1624.9	0.15		283.119	27109.3	2.15
760.773	9149.2	0.04		394.747	12935.6	0.18		498.639	18437.2	0.12		365.005	2594.7	0.24		283.264	18268.4	1.45
761.718	6826.9	0.03		396.744	10488.6	0.14		498.729	16472.8	0.11		365.896	1120.2	0.1		284.122	3869.2	0.31
762.714	117778	0.53		400.8	9690.7	0.13		500.636	56912.6	0.38		365.916	1400.2	0.13		284.268	3313.2	0.26
763.715	11124.5	0.05		402.797	17055.3	0.23		500.726	8091.9	0.05		366.4	5143	0.47		284.995	122763	9.76
764.711	87437.6	0.39		404.794	10605.8	0.14		502.633	74589.7	0.5		366.752	1463.6	0.13		286.003	10780	0.86
765.408	18906.9	0.09		404.813	7186.9	0.1		504.63	54928.3	0.37		367.893	2142.8	0.19		286.215	1380.6	0.11
765.713	6154.5	0.03		405.062	5462.6	0.07		506.086	6211.2	0.04		368.013	1101.5	0.1		289.979	10209.5	0.81
766.411	9083.7	0.04		406.15	7297.1	0.1		506.627	25344.6	0.17		368.749	1260	0.11		292.072	1283.5	0.1
766.708	41131.8	0.19		410.732	6044.9	0.08		508.624	7237.3	0.05		368.997	3710.1	0.34		292.942	4417.5	0.35
767.388	14340	0.06		410.829	3913.5	0.05		510.664	8755.8	0.06		369.89	1122.2	0.1		293.08	1176.8	0.09
768.392	6100.7	0.03		412.826	5634.7	0.08		512.661	9781.2	0.07		372.823	4880.1	0.44		294.939	1157.4	0.09
768.705	12839.4	0.06		414.214	4625.4	0.06		514.658	6123.3	0.04		373.15	1129	0.1		295.05	53617.9	4.26
769.404	4755.9	0.02		415.977	4329.3	0.06		516.61	9163.4	0.06		376.035	6359.6	0.58		296.053	4041.6	0.32
777.408	16066.1	0.07		417.974	4306	0.06		518.607	12609.3	0.08		377.391	5511.6	0.5		297.047	19767.6	1.57
778.412	8014.5	0.04		418.164	5915.5	0.08		520.604	9513.1	0.06		377.893	1221.8	0.11		297.243	1764.5	0.14
781.086	5561.5	0.03		419.881	5815.7	0.08		521.218	4858.7	0.03		378.034	1903.6	0.17		298.051	1241.1	0.1
783.028	6965.2	0.03		421.143	155064	2.1		522.981	19812.7	0.13		378.817	1617.5	0.15		299.026	1266.7	0.1
783.084	5086.1	0.02		421.878	10182.2	0.14		524.978	20162.2	0.13		380.815	2759.6	0.25		300.416	1803.1	0.14
785.024	17648.5	0.08		422.146	37187.5	0.5		525.903	5616.9	0.04		381.892	3603	0.33		301.998	12640.6	1
786.966	64278.3	0.29		423.14	48802.2	0.66		526.885	80661.5	0.54		382.721	6630.5	0.6		302.971	3197.7	0.25
787.022	13093.9	0.06		423.875	5877.7	0.08		526.974	5428.6	0.04		382.812	1673.6	0.15		302.986	3603	0.29
787.968	10890.1	0.05		424.143	11464.1	0.16		527.889	5413.4	0.04		382.891	1776.5	0.16		303.965	1053.9	0.08
788.963	110518	0.5		424.711	9376.9	0.13		528.882	132589	0.89		384.718	15259.8	1.39		305.079	5113.9	0.41
789.966	21025	0.09		426.708	9952.8	0.14		529.885	9937	0.07		386.715	14402.3	1.31		305.96	1047.9	0.08
790.43	8228.4	0.04		428.705	5232.3	0.07		530.879	86199.5	0.58		386.878	2326.9	0.21		306.074	4577.3	0.36
790.96	74834.3	0.34		431.171	6064	0.08		531.883	6169.9	0.04		388.712	7506.3	0.68		308.793	852.9	0.07
791.693	4055.6	0.02		432.873	7599.1	0.1		532.876	28035.7	0.19		388.875	2245.3	0.2		311.975	1926.3	0.15
791.963	11999.1	0.05		434.87	10076	0.14		536.914	9977.5	0.07		390.709	2191.5	0.2		316.014	3799.2	0.3
792.426	18780.6	0.08		436.776	17143.6	0.23		538.911	13552.3	0.09		390.906	1033.9	0.09		317.032	4092.5	0.33
792.692	4173.6	0.02		438.773	33936.1	0.46		540.628	5633.5	0.04		392.75	1099.1	0.1		317.993	5528.1	0.44
792.957	25269.9	0.11		439.698	4476.9	0.06		540.908	5969.2	0.04		392.884	1227.7	0.11		319.029	1099.9	0.09
794.423	24322.9	0.11		440.68	33334.8	0.45		542.625	8694.1	0.06		393.065	2058.3	0.19		319.095	35378.5	2.81
796.42	21026.8	0.09		440.771	27306.4	0.37		542.859	7281.5	0.05		394.747	2512.3	0.23		320.099	5123.6	0.41
797.912	8066.2	0.04		440.789	4811.5	0.07		544.622	5814.7	0.04		396.744	1991.2	0.18		320.859	1631	0.13
798.418	12210.4	0.06		441.695	4539.9	0.06		544.856	12723.7	0.09		397.023	1164.8	0.11		321.038	2583.4	0.21
799.853	8496.4	0.04		442.677	86812.4	1.18		546.853	8549.6	0.06		400.016	1759.9	0.16		321.092	10881.9	0.86
799.909	13420.7	0.06		442.768	10754.5	0.15		548.867	10275.8	0.07		402.01	1063.9	0.1		322.096	1304.8	0.1
800.415	4685.8	0.02		444.674	96933	1.32		550.864	16660.8	0.11		408.859	5597.3	0.51		322.856	2035.4	0.16
801.85	27139.1	0.12		446.671	60091.2	0.82		552.861	10567.8	0.07		410.856	5282.1	0.48		324.762	4293.9	0.34
801.906	7255.7	0.03		446.805	4493.7	0.06		554.691	11576.1	0.08		412.854	1309.9	0.12		326.76	8325.6	0.66
803.847	31901.1	0.14		448.197	8805.4	0.12		555.131	44095.9	0.29		421.032	1688.9	0.15		328.757	6729	0.53
805.844	19003.1	0.09		448.668	22632.8	0.31		556.135	6565.7	0.04		421.142	22231.7	2.02		328.919	1495.1	0.12
807.841	5685.9	0.03		448.802	7300.8	0.1		556.597	13826.3	0.09		421.878	1935.2	0.18		329.124	1678.7	0.13
809.351	15973.1	0.07		450.665	5026.1	0.07		556.688	12244.9	0.08		422.146	5187.7	0.47		330.754	2537.6	0.2
810.355	7557	0.03		450.709	5846.3	0.08		557.128	16534.3	0.11		423.139	6948.9	0.63		331	4845	0.39
815.212	63659.6	0.29		450.8	3909.1	0.05		558.594	47287.2	0.32		423.875	1022.1	0.09		336.788	1476.8	0.12
816.215	16355	0.07		452.706	13889.6	0.19		558.685	7365.6	0.05		424.143	1414.6	0.13		338.948	1338.8	0.11
816.678	8920.3	0.04		454.703	13164.6	0.18		560.591	69039.8	0.46		424.711	1115.3	0.1		344.979	4908.8	0.39
817.209	27254.8	0.12		456.7	6753.7	0.09		562.589	56952	0.38		426.708	1262.5	0.11		346.995	1192.9	0.09
818.212	4522.8	0.02		458.758	4749.5	0.06		564.345	21678.7	0.14		426.937	1564.9	0.14		349.105	4350.2	0.35
818.676	36276.6	0.16		460.756	10123.7	0.14		564.586	30966	0.21		437.928	2197.6	0.2		350.901	4573.5	0.36
819.676	5647.6	0.03		462.753	7949.8	0.11		565.348	6903.6	0.05		438.773	1843.3	0.17		352.898	2766.9	0.22
820.673	58869.9	0.27		468.691	4479.1	0.06		566.583	11452.5	0.08		438.966	1114.4	0.1		353.009	14255.1	1.13
821.672	8704.8	0.04		477.213	9527.9	0.13		568.623	5589.2	0.04		440.68	5169.3	0.47		355.006	9563.8	0.76
822.669	49821.1	0.22		479.836	5853.9	0.08		570.62	8061.8	0.05		440.77	1342.1	0.12		357.003	1390.8	0.11
823.671	4400.5	0.02		481.833	4282.3	0.06		572.617	5952.1	0.04		442.677	13640.4	1.24		360.93	1942.4	0.15
824.666	26679.6	0.12		482.67	7635.9	0.1		574.568	9684.1	0.06		444.674	15036.4	1.37		361.922	1007.7	0.08
826.664	7964.8	0.04		483.81	5420.2	0.07		576.565	14553.3	0.1		446.671	9572.1	0.87		361.982	1398.9	0.11
830.096	4299	0.02		484.667	9011.8	0.12		578.563	12829.5	0.09		448.668	3595.7	0.33		363.037	2863	0.23
842.983	13900.3	0.06		485.807	5198.5	0.07		580.56	6859.6	0.05		448.865	1776.9	0.16		363.919	1293.9	0.1
844.924	35386.3	0.16		486.663	6220.3	0.08		580.94	12407.7	0.08		448.919	2799.3	0.25		365.005	1638.1	0.13
844.98	13477.7	0.06		490.831	4909.4	0.07		582.937	16731.6	0.11		452.706	2661.3	0.24		366.4	3054.8	0.24
846.921	70817	0.32		492.829	8635	0.12		583.862	4924.3	0.03		454.703	2565.3	0.23		368.997	4264	0.34
846.977	4097.2	0.02		494.735	11686.3	0.16		584.844	40784.2	0.27		456.7	1026.6	0.09		372.823	4967.5	0.39
847.924	12121.4	0.05		494.825	5113.3	0.07		584.934	7107.1	0.05		457.94	3339.5	0.3		373.15	1417.3	0.11
848.918	60533.9	0.27		496.732	26142.1	0.35		586.841	80967	0.54		460.948	3122.5	0.28		374.991	2633.8	0.21
849.651	3981	0.02		498.639	23699.7	0.32		587.844	4991.3	0.03		466.818	3128	0.28		376.035	9516.7	0.76
849.921	8759.7	0.04		498.729	25828.9	0.35		588.838	66011.9	0.44		468.815	4111.7	0.37		376.988	1353.4	0.11
850.651	4738.9	0.02		500.636	71997.4	0.98		590.835	28222	0.19		470.812	1778.8	0.16		377.391	4125.8	0.33
850.915	27241.9	0.12		500.726	13350.2	0.18		592.832	5446.7	0.04		477.899	1042.9	0.09		378.034	2760.9	0.22
852.912	4654.7	0.02		502.633	94605.3	1.28		594.873	5332.3	0.04		479.922	6760	0.61		382.721	1427.1	0.11
859.808	14019.6	0.06		504.63	69551.9	0.94		596.869	10440.9	0.07		482.93	2807.9	0.25		384.718	3859.9	0.31
861.806	19521.7	0.09		506.24	7932.8	0.11		598.866	6072.8	0.04		484.666	1041.7	0.09		386.715	3641.7	0.29
862.069	13704	0.06		506.627	31905.2	0.43		602.814	9474.7	0.06		496.732	1382.3	0.13		388.712	1706.6	0.14
863.066	67457.1	0.3		506.761	6886.4	0.09		604.812	7658.3	0.05		498.639	4210	0.38		390.168	1662.3	0.13
863.803	13564.1	0.06		508.624	9051.4	0.12		606.824	4283.6	0.03		498.729	1357.7	0.12		397.023	1441	0.11
864.069	22302.8	0.1		508.758	5068.5	0.07		608.823	9755.1	0.07		500.636	12410.2	1.13		400.016	4254.3	0.34
872.466	4032.4	0.02		510.664	9715.4	0.13		610.82	7170.2	0.05		501.904	2397	0.22		402.011	1662.7	0.13
873.171	46008.2	0.21		512.662	11093.1	0.15		612.649	7712.7	0.05		502.633	16114.2	1.46		408.859	2443.4	0.19
874.174	10579.2	0.05		514.659	6406.7	0.09		613.09	37473	0.25		504.63	11804.6	1.07		410.856	2283.3	0.18
875.167	35271.1	0.16		518.714	5880.4	0.08		614.093	5184.8	0.03		504.912	1343.7	0.12		410.967	8632.4	0.69
876.17	7819.4	0.04		520.711	5583.4	0.08		614.647	10906.1	0.07		506.627	5268.7	0.48		412.964	8685.7	0.69
876.634	11032.6	0.05		537.795	4092	0.06		615.086	26348.9	0.18		506.823	1952	0.18		414.213	1338	0.11
877.165	5569.5	0.03		540.628	6135.7	0.08		616.553	11189.8	0.07		508.624	1459.6	0.13		414.961	2716	0.22
878.631	19738.2	0.09		541.769	7175.7	0.1		616.644	7348.9	0.05		508.82	1382.1	0.13		417.155	2313.5	0.18
880.628	20831.8	0.09		542.625	8800.3	0.12		618.55	18031.2	0.12		510.664	2014.2	0.18		420.996	2339.8	0.19
882.625	11781.5	0.05		543.766	7751.5	0.11		620.547	16941.4	0.11		510.851	4224.8	0.38		421.032	2456.7	0.2
888.055	6328.6	0.03		544.622	7032.5	0.1		622.544	10218.6	0.07		512.661	2287.7	0.21		421.142	24763.5	1.97
891.518	8350.4	0.04		545.763	4529	0.06		638.899	6307.7	0.04		514.658	1208.6	0.11		422.146	5463.3	0.43
893.515	10464.8	0.05		550.788	6222	0.08		640.896	12632.4	0.08		524.777	2285.3	0.21		422.993	1284.5	0.1
895.512	8489.3	0.04		552.694	7299.9	0.1		642.802	20244.1	0.14		526.774	3784.1	0.34		423.139	7658	0.61
900.942	15961.9	0.07		552.784	4858.4	0.07		642.893	7826.1	0.05		528.771	2237.6	0.2		424.143	1567	0.12
902.883	20574	0.09		554.691	20082	0.27		644.799	46724.1	0.31		541.769	1559	0.14		431.171	2521.1	0.2
902.939	18149.9	0.08		556.598	18312.3	0.25		646.796	45787	0.31		542.625	1245.1	0.11		432.949	1368	0.11
904.88	50360.1	0.23		556.688	22547.6	0.31		648.793	24582.1	0.16		543.766	1654.6	0.15		434.946	1441.6	0.11
904.936	10376.8	0.05		558.594	62307.7	0.85		650.79	6673.5	0.04		556.597	2647.3	0.24		437.928	1443.1	0.11
905.883	6780.7	0.03		558.685	14284.2	0.19		654.828	7646.7	0.05		556.687	1258.4	0.11		440.68	917.3	0.07
906.877	51266	0.23		560.592	91705.7	1.24		656.825	5107.8	0.03		558.594	9702.7	0.88		442.677	3201.5	0.25
907.88	8137	0.04		560.682	4982.1	0.07		660.773	6520	0.04		560.591	14316.9	1.3		444.674	3524.1	0.28
908.874	28602.5	0.13		562.589	78490.6	1.06		662.77	6351	0.04		562.588	12050.4	1.09		446.671	2258	0.18
910.871	6891.6	0.03		564.345	57366.6	0.78		671.048	24772.3	0.17		562.785	1389.4	0.13		448.919	2379.6	0.19
931.129	30673.3	0.14		564.586	41745.4	0.57		673.045	24823.3	0.17		564.585	6442.1	0.59		452.706	899.7	0.07
932.133	5881.3	0.03		564.719	5146.5	0.07		675.042	8068.1	0.05		564.782	3319.3	0.3		457.94	3805	0.3
933.126	32694.3	0.15		564.782	6021.8	0.08		676.509	5894.9	0.04		566.582	2255.9	0.2		460.948	2118.7	0.17
934.129	7146.8	0.03		565.348	20324.3	0.28		678.506	6952.1	0.05		566.779	3210	0.29		466.818	1001.1	0.08
935.123	11612.4	0.05		566.583	15411.1	0.21		680.503	4490.8	0.03		568.623	1387	0.13		468.815	1502.3	0.12
936.589	9413.1	0.04		566.717	4499.5	0.06		698.854	7562.7	0.05		568.776	1446.1	0.13		468.926	6351.9	0.5
938.587	10721.8	0.05		566.779	5589.7	0.08		700.761	10251.3	0.07		570.62	1816.9	0.16		470.923	8302.7	0.66
940.583	6368.6	0.03		568.623	7382.6	0.1		700.851	5127.7	0.03		572.617	1286.7	0.12		472.92	3930.3	0.31
953.564	4293.4	0.02		570.62	9641.7	0.13		702.758	29029.4	0.19		582.735	1495	0.14		473.082	1270.1	0.1
960.842	17272.9	0.08		572.617	6815.3	0.09		704.755	33212	0.22		584.733	3357.9	0.3		478.955	1677.4	0.13
962.839	52117.4	0.23		578.67	4033.1	0.05		706.752	21456.7	0.14		586.729	2539.7	0.23		479.922	9842.7	0.78
963.841	9434.2	0.04		590.569	4253.1	0.06		708.749	7723.4	0.05		588.923	1027.9	0.09		480.925	1116	0.09
964.836	61487.4	0.28		599.729	4005.2	0.05		720.729	5074.7	0.03		590.92	1066.1	0.1		480.952	1600.8	0.13
965.838	12420.8	0.06		601.725	5709.2	0.08		729.007	14112.3	0.09		601.725	1338.9	0.12		482.93	2987.8	0.24
966.832	40411	0.18		610.652	4496.3	0.06		731.004	20079.4	0.13		614.646	1097.1	0.1		489.055	850.3	0.07
967.835	5791.3	0.03		610.743	4082.7	0.06		733.001	9467.8	0.06		616.553	3209.6	0.29		497.172	2444.2	0.19
968.83	16592.3	0.07		612.649	15764	0.21		751.393	131284	0.88		618.55	5806.5	0.53		500.635	2593.6	0.21
989.087	20071.4	0.09		614.647	20593.8	0.28		752.396	70788.5	0.47		620.547	5428.7	0.49		501.904	4575.8	0.36
991.085	28122.6	0.13		616.553	17651.5	0.24		753.399	18795.6	0.13		622.544	3262.2	0.3		502.632	3198.2	0.25
992.087	4874.3	0.02		616.644	14583.2	0.2		758.72	6564.2	0.04		622.74	2746.5	0.25		504.63	2289.3	0.18
992.551	25805.8	0.12		618.55	31188.3	0.42		760.717	23171.9	0.15		624.541	1125.4	0.1		504.912	1808.1	0.14
992.606	4389.5	0.02		618.641	6745.8	0.09		762.713	30708.8	0.21		624.737	3122.5	0.28		510.851	2796.9	0.22
993.082	15113	0.07		619.549	4502.6	0.06		764.711	22482.9	0.15		626.735	1821.9	0.17		523.886	998.6	0.08
994.548	53246.7	0.24		620.547	29990.6	0.41		766.708	10693.3	0.07		642.691	2718.9	0.25		526.774	1135.7	0.09
996.545	63995.9	0.29		622.544	17587	0.24		778.688	6377.9	0.04		644.688	2537.7	0.23		526.884	2723.3	0.22
997.548	5037	0.02		624.541	6752.8	0.09		786.965	7128.4	0.05		646.686	1094.4	0.1		528.881	4713	0.37
998.542	52750.7	0.24		624.738	4278.9	0.06		788.963	13670.8	0.09		659.684	1000.3	0.09		530.878	3099.1	0.25
1000.54	28103.4	0.13		648.528	3927.5	0.05		790.429	6110.2	0.04		674.511	1233.3	0.11		538.91	941.4	0.07
1002.54	10715.8	0.05		659.684	4496.7	0.06		790.96	8827.6	0.06		676.508	2899.8	0.26		547.91	948.8	0.08
1003.97	5699.9	0.03		670.608	5922.1	0.08		792.426	15040	0.1		678.506	3078.4	0.28		555.131	1528	0.12
1005.97	6400.8	0.03		672.605	8933.8	0.12		794.423	19182.6	0.13		680.503	2001.9	0.18		558.594	1729.3	0.14
1017.33	4317.7	0.02		674.512	6380	0.09		796.42	16795.8	0.11		702.647	1181.3	0.11		560.591	2705.1	0.22
1020.8	21966.7	0.1		674.603	7122.5	0.1		798.417	9505	0.06		733.808	999.1	0.09		562.588	2296.5	0.18
1022.79	31065.8	0.14		676.509	13799.3	0.19		808.4	4276.5	0.03		736.464	1213.9	0.11		564.344	6419.4	0.51
1023.8	4319.9	0.02		678.506	14840.5	0.2		810.397	6156.4	0.04		738.461	1011.4	0.09		564.585	894.9	0.07
1024.79	23916	0.11		680.503	10495.2	0.14		812.394	5312.6	0.04		751.392	10978.3	1		565.348	2235.2	0.18
1026.79	9831.8	0.04		734.468	7070.8	0.1		818.675	7785	0.05		752.396	5916.3	0.54		569.891	1008	0.08
1047.05	8810.8	0.04		736.465	9460.1	0.13		820.672	13059.8	0.09		753.399	1336.1	0.12		584.843	1146.5	0.09
1049.04	20371.5	0.09		738.462	6385	0.09		822.67	10108.2	0.07		755.79	1272.3	0.12		586.84	2618.6	0.21
1051.04	13218.3	0.06		751.393	108553	1.47		824.667	4759.1	0.03		764.793	1367	0.12		588.837	2123.2	0.17
1078.76	5927.6	0.03		752.396	59211.6	0.8		846.921	8351.2	0.06		790.429	1729.5	0.16		613.089	1202.2	0.1
1080.75	12928.8	0.06		753.399	15911.9	0.22		848.918	6666.5	0.04		792.426	4269.7	0.39		644.799	1644.4	0.13
1082.75	10436.2	0.05		790.429	14919	0.2		862.069	7309.3	0.05		794.423	5545.3	0.5		646.796	1606.6	0.13
1093.64	5534.2	0.02		792.426	32047	0.43		863.066	34217.6	0.23		796.42	4823.7	0.44		702.757	1040.4	0.08
1095.64	6915.9	0.03		794.423	41460.7	0.56		864.069	10855.7	0.07		798.417	2817.8	0.26		704.754	1090.5	0.09
1097.63	4325.9	0.02		796.42	35655.2	0.48		878.63	4886.3	0.03		800.414	1193.7	0.11		751.392	8457.8	0.67
1107	12794.9	0.06		798.418	22190.4	0.3		880.628	4546	0.03		854.882	3146.9	0.29		752.395	4500.7	0.36
1109	11376.9	0.05		800.414	10178.9	0.14		904.881	4238.2	0.03		862.069	3827.8	0.35		755.79	1417.8	0.11
1164.96	10464.3	0.05		846.481	5980.5	0.08		906.877	4290.4	0.03		863.066	17564.4	1.59		762.713	869	0.07
1166.96	11836.8	0.05		848.478	7331.1	0.1		962.839	4225.8	0.03		864.069	5658.8	0.51		777.771	1087.6	0.09
1168.95	5255.1	0.02		850.475	4949.2	0.07		964.835	4385.8	0.03		876.864	3586.1	0.33		854.882	2976	0.24
1194.67	10587.4	0.05		862.069	7744.4	0.11		992.551	5731.2	0.04		885.866	1580.9	0.14		862.069	3405.5	0.27
1196.67	21708.3	0.1		863.066	35718.9	0.48		994.548	12712	0.08		893.514	1111.1	0.1		863.066	15966.3	1.27
1198.67	23509.4	0.11		864.069	11349.9	0.15		996.545	14609.3	0.1		898.846	2553	0.23		864.069	5182.2	0.41
1200.66	16723.4	0.08		893.514	6833.1	0.09		998.542	12637.1	0.08		907.848	1180.7	0.11		876.864	3554.8	0.28
1202.66	7545.3	0.03		895.512	5223.6	0.07		1000.54	6606.5	0.04		975.956	1223.8	0.11		898.846	3189.1	0.25

## Sheet: Positive mode
HD_POP1pos.RAW				HD_POP2pos.RAW				HD_POP3pos.RAW				HD_POP4pos.RAW				HD_POP5pos.RAW
FTMS + p ESI Full ms [80.00-1500.00]				FTMS + p ESI Full ms [80.00-1500.00]				FTMS + p ESI Full ms [80.00-1500.00]				FTMS + p ESI Full ms [80.00-1500.00]				FTMS + p ESI Full ms [80.00-1500.00]
Scan #: 1-137				Scan #: 1-137				Scan #: 1-137				Scan #: 1-137				Scan #: 1-137
RT: 0.01-1.00				RT: 0.01-1.00				RT: 0.01-1.00				RT: 0.01-1.00				RT: 0.01-1.00
AV: 137				AV: 137				AV: 137				AV: 137				AV: 137
m/z	Intensity	Relative		m/z	Intensity	Relative		m/z	Intensity	Relative		m/z	Intensity	Relative		m/z	Intensity	Relative
80.948	255466	0.38		80.948	1.40323e+06	2.55		80.948	739330	1.58		80.948	179064	0.34		80.948	1.75822e+06	1.94
82.018	28909.7	0.04		82.945	524011	0.95		82.945	278526	0.6		82.018	80137.8	0.15		82.018	12349.6	0.01
82.945	99579.8	0.15		85.028	27160.9	0.05		85.028	43984.9	0.09		82.945	67990	0.13		82.945	654485	0.72
83.93	58443.8	0.09		86.06	47407.3	0.09		86.06	57708.1	0.12		83.93	278712	0.53		85.028	24285.6	0.03
84.938	82114.5	0.12		86.097	52271.4	0.1		86.097	253493	0.54		84.93	24491.5	0.05		86.06	45295.6	0.05
85.946	70044.4	0.11		87.044	56844	0.1		86.953	12179.5	0.03		84.938	227494	0.43		86.096	37002.4	0.04
86.06	64690	0.1		88.076	21321.8	0.04		87.044	72568.3	0.16		85.007	57798.6	0.11		87.044	58198.1	0.06
86.097	411589	0.62		90.004	15245.7	0.03		88.076	42235.8	0.09		85.028	215100	0.41		88.076	24450.7	0.03
86.953	27725	0.04		90.055	12024.5	0.02		88.969	12550.8	0.03		85.946	321452	0.61		93.055	71529.9	0.08
87.044	104199	0.16		90.903	15298	0.03		90.004	42042.2	0.09		86.06	60122	0.11		95.034	52740.5	0.06
88.076	52857.8	0.08		93.055	238269	0.43		90.055	40181.5	0.09		86.096	723136	1.37		96.922	15187.8	0.02
88.969	29585.4	0.04		94.065	80056.4	0.15		90.903	61317.1	0.13		86.946	29748.9	0.06		98.031	22243.6	0.02
88.996	19896.7	0.03		96.922	21214	0.04		90.948	22591.8	0.05		86.953	89520.4	0.17		98.058	16897.7	0.02
90.004	93687.9	0.14		97.012	12908.5	0.02		91.054	15618	0.03		87.044	122215	0.23		102.004	63326	0.07
90.903	106407	0.16		98.031	16141.9	0.03		92.9	16095.2	0.03		87.1	30410.7	0.06		102.042	15516	0.02
90.948	41856.7	0.06		98.058	48725.6	0.09		93.055	652397	1.4		88.076	42661.8	0.08		102.091	13160.8	0.01
91.054	47083.7	0.07		102.004	123862	0.23		93.07	26447.5	0.06		88.968	82282.6	0.16		103.023	17993	0.02
92.9	26261.5	0.04		102.091	17183.8	0.03		94.041	9640.3	0.02		88.996	67670.2	0.13		104.039	559131	0.62
93.055	661682	0.99		103.012	11584.6	0.02		94.058	13572.3	0.03		89.505	25304.7	0.05		104.071	6267516	6.9
93.07	110520	0.17		104.039	92700.6	0.17		94.065	117583	0.25		89.507	99066.1	0.19		104.075	12294.6	0.01
94.041	39912.6	0.06		104.068	12765.1	0.02		96.004	25439.5	0.05		89.94	34838.4	0.07		104.107	697897	0.77
94.065	63122.9	0.09		104.071	5.72001e+06	10.41		96.922	83089.9	0.18		90.004	195316	0.37		104.54	60470.1	0.07
96.004	55040.3	0.08		104.074	17001.6	0.03		97.012	34575.9	0.07		90.042	39065.1	0.07		105.038	73716.3	0.08
97.012	57936.1	0.09		104.075	12006.5	0.02		98.031	13814.2	0.03		90.507	35994.9	0.07		105.07	98660.8	0.11
98.031	53747.4	0.08		104.103	11753.7	0.02		98.919	29332.9	0.06		90.903	164820	0.31		105.074	224843	0.25
99.009	23813.5	0.04		104.104	10994	0.02		99.009	10497.5	0.02		90.948	119107	0.23		105.11	26355.4	0.03
100.969	20798	0.03		104.107	6006666	10.93		100.076	13006.7	0.03		91.023	21649.8	0.04		106.017	34861.8	0.04
101.006	32170.2	0.05		104.11	12948.9	0.02		101.006	14750.2	0.03		91.054	56479.5	0.11		106.065	86297.8	0.09
101.512	19938.4	0.03		104.963	18704	0.03		101.06	10066.2	0.02		92.9	47530.4	0.09		106.075	12500.1	0.01
101.94	40325.9	0.06		105.07	68417.3	0.12		102.004	345652	0.74		92.999	21109.9	0.04		106.086	155246	0.17
102.004	710336	1.07		105.074	214550	0.39		102.091	31638.4	0.07		93.055	770921	1.46		110.51	17319.1	0.02
102.505	37560.4	0.06		105.11	293508	0.53		102.505	16360.1	0.04		93.07	97065.9	0.18		111.009	184150	0.2
102.948	62517	0.09		105.518	12757.1	0.02		102.984	19477.3	0.04		94.504	212164	0.4		112.009	92868.2	0.1
102.984	37741.5	0.06		106.017	82127.1	0.15		103.004	30554.6	0.07		95.034	72353.5	0.14		112.028	528941	0.58
103.004	108139	0.16		106.065	378425	0.69		103.012	33170.9	0.07		95.086	21961.4	0.04		112.53	25915.3	0.03
103.012	54905.1	0.08		106.075	11639.8	0.02		103.039	12104.3	0.03		95.504	77731.3	0.15		113.007	36695.5	0.04
103.023	44638.7	0.07		106.086	110417	0.2		104.039	80657.8	0.17		96.004	125319	0.24		114.066	277793	0.31
104.002	31424	0.05		107.069	21035.6	0.04		104.067	9550.9	0.02		96.502	23419.5	0.04		114.91	13205.2	0.01
104.039	114430	0.17		110.011	19345.9	0.04		104.071	5.78033e+06	12.38		96.938	27834.8	0.05		114.997	12382.9	0.01
104.067	23058	0.03		110.511	16378	0.03		104.107	2.2388e+06	4.79		97.012	100985	0.19		114.998	11239.6	0.01
104.067	28492	0.04		111.009	386465	0.7		104.963	61577.4	0.13		97.028	71313.2	0.13		114.999	11161.2	0.01
104.071	9189667	13.81		111.117	16100.4	0.03		105.009	16426.2	0.04		97.969	50285	0.1		115	12546.7	0.01
104.074	21370	0.03		111.511	18542.3	0.03		105.068	10958.8	0.02		98.001	58402.3	0.11		115	14812.6	0.02
104.075	17868.5	0.03		112.009	92213.8	0.17		105.07	107128	0.23		98.031	107882	0.2		115.004	14185.5	0.02
104.948	17234	0.03		112.017	26739.9	0.05		105.074	221089	0.47		98.953	44022.2	0.08		115.005	19432.9	0.02
104.963	122164	0.18		112.028	378235	0.69		105.11	106917	0.23		98.961	62948.3	0.12		115.005	16575.9	0.02
105.009	34921.9	0.05		112.53	21040.4	0.04		105.518	20060.6	0.04		99.009	74634.7	0.14		115.006	22560	0.02
105.068	18767.7	0.03		113.007	32721	0.06		106.017	217840	0.47		99.044	32119.6	0.06		115.007	23763	0.03
105.07	517256	0.78		114.066	2.21333e+06	4.03		106.065	331602	0.71		99.961	67844.8	0.13		115.008	22160	0.02
105.074	338479	0.51		114.992	11913.4	0.02		106.075	14685.8	0.03		100.968	57188.2	0.11		115.009	25910	0.03
105.518	26299.5	0.04		114.994	10998.6	0.02		106.086	128563	0.28		101.006	71928.4	0.14		115.01	24901	0.03
106.001	38286	0.06		114.996	11773.9	0.02		107.017	29086.6	0.06		101.02	42874.2	0.08		115.01	26392.9	0.03
106.017	342143	0.51		114.998	13776.8	0.03		107.069	16257	0.03		101.06	29820.7	0.06		115.011	24336.2	0.03
106.065	6286254	9.45		114.999	12540.5	0.02		110.011	54537.6	0.12		101.512	254195	0.48		115.012	26590.7	0.03
106.086	116209	0.17		115	12734.5	0.02		110.511	28076.6	0.06		101.94	166656	0.32		115.013	28121.1	0.03
106.964	24041.3	0.04		115.001	16334.1	0.03		111.009	1.00355e+06	2.15		102.004	1.4256e+06	2.7		115.014	31067.8	0.03
106.999	18525.6	0.03		115.001	11297.2	0.02		111.117	53088.6	0.11		102.02	66874.5	0.13		115.015	33986.3	0.04
107.017	73591.5	0.11		115.005	16946.1	0.03		111.511	54175.3	0.12		102.042	23600.4	0.04		115.015	32597.5	0.04
107.069	420778	0.63		115.005	14854.6	0.03		112.009	276184	0.59		102.091	26676.1	0.05		115.016	30564.9	0.03
108.015	22632	0.03		115.006	13788.4	0.03		112.017	71773.7	0.15		102.505	81537.1	0.15		115.02	40527.9	0.04
110.011	93197.4	0.14		115.007	16308.2	0.03		112.028	359287	0.77		102.512	83998	0.16		115.02	39684.3	0.04
110.511	43144	0.06		115.008	21486	0.04		112.051	11177	0.02		102.948	177831	0.34		115.021	45812.3	0.05
110.517	28524	0.04		115.009	22429.3	0.04		112.53	18149.9	0.04		102.984	66111.4	0.12		115.022	49670.4	0.05
111.009	1.70458e+06	2.56		115.01	15226.3	0.03		113.007	97884.5	0.21		103.004	198683	0.38		115.023	46505.2	0.05
111.044	16630.5	0.02		115.01	24914.3	0.05		114.066	1.74926e+06	3.75		103.012	109833	0.21		115.024	51354.8	0.06
111.117	45899.2	0.07		115.011	24314.8	0.04		114.998	9877.2	0.02		103.018	22104.9	0.04		115.025	68521.6	0.08
111.511	92472.8	0.14		115.012	23230	0.04		114.999	9905.4	0.02		103.023	103544	0.2		115.025	64203.4	0.07
111.517	22378.8	0.03		115.013	24805.6	0.05		115.001	9826.6	0.02		103.509	39643	0.07		115.026	63589.6	0.07
112.009	740004	1.11		115.014	28399.7	0.05		115.006	12690.3	0.03		103.956	64373.6	0.12		115.027	64542.6	0.07
112.017	116811	0.18		115.015	27446.5	0.05		115.009	14108.3	0.03		104.002	66290.9	0.13		115.028	79288.8	0.09
112.028	1.10176e+06	1.66		115.015	28468.3	0.05		115.011	16590.3	0.04		104.039	588620	1.11		115.028	69882.4	0.08
112.511	36154.2	0.05		115.016	30281	0.06		115.012	17139.7	0.04		104.071	7.90148e+06	14.94		115.029	85815.8	0.09
112.53	57406.6	0.09		115.017	20356.2	0.04		115.014	20377.9	0.04		104.107	308719	0.58		115.03	95237.2	0.1
113.007	275450	0.41		115.02	38187	0.07		115.016	23786.5	0.05		104.509	49904.7	0.09		115.031	120598	0.13
113.017	21096.3	0.03		115.02	39481.7	0.07		115.017	21487.5	0.05		104.54	64726.3	0.12		115.032	117917	0.13
113.964	35182.5	0.05		115.021	27710.7	0.05		115.02	28230.2	0.06		104.948	45722.6	0.09		115.033	141065	0.16
113.977	54439.2	0.08		115.022	41104.8	0.07		115.023	25801	0.06		104.963	314606	0.59		115.034	164938	0.18
114.006	28088.7	0.04		115.023	43842	0.08		115.024	27897.6	0.06		105.009	107931	0.2		115.036	57792436	63.6
114.948	44365.6	0.07		115.024	41320.5	0.08		115.025	31208.7	0.07		105.019	27737.9	0.05		115.04	165477	0.18
115.007	19632.9	0.03		115.025	46826.7	0.09		115.025	33572	0.07		105.038	72079.1	0.14		115.041	156249	0.17
115.016	18881.3	0.03		115.025	53183.6	0.1		115.026	31936.5	0.07		105.07	269610	0.51		115.042	145162	0.16
115.02	18000	0.03		115.026	52447.3	0.1		115.027	37713.9	0.08		105.074	304249	0.58		115.043	135477	0.15
115.02	19124.9	0.03		115.027	58392.7	0.11		115.028	40377.3	0.09		105.518	60927.2	0.12		115.043	131259	0.14
115.021	16937.6	0.03		115.028	60964.9	0.11		115.029	41985	0.09		105.52	41295.5	0.08		115.044	129106	0.14
115.023	21183.6	0.03		115.029	65872.3	0.12		115.03	45343.7	0.1		106.001	23699.8	0.04		115.046	96503.4	0.11
115.024	23685.7	0.04		115.029	89926.7	0.16		115.03	53380.2	0.11		106.017	562121	1.06		115.047	86059.6	0.09
115.024	24506.8	0.04		115.03	73571.6	0.13		115.034	102717	0.22		106.065	2.6367e+06	4.98		115.048	77191.4	0.08
115.025	30426.7	0.05		115.031	103983	0.19		115.037	46704556	100		106.086	37231.8	0.07		115.048	66299.1	0.07
115.026	24371.9	0.04		115.032	88501.3	0.16		115.041	123059	0.26		106.52	100434	0.19		115.049	70516.2	0.08
115.027	36552.7	0.05		115.033	137169	0.25		115.042	113586	0.24		106.964	47968.9	0.09		115.05	66998.4	0.07
115.028	41465.9	0.06		115.034	111641	0.2		115.043	105823	0.23		107.017	105701	0.2		115.051	56582.1	0.06
115.028	34595.4	0.05		115.037	49836280	90.66		115.044	98169.8	0.21		107.069	173404	0.33		115.052	48846.6	0.05
115.029	51405.3	0.08		115.04	116651	0.21		115.044	86341.1	0.18		107.518	35221.7	0.07		115.053	50160.2	0.06
115.03	44649.5	0.07		115.041	164813	0.3		115.045	85867.4	0.18		107.972	28365.3	0.05		115.055	20957.7	0.02
115.031	57108.3	0.09		115.042	125638	0.23		115.046	76090.8	0.16		108.015	39082.4	0.07		115.056	33842.4	0.04
115.032	56609.9	0.09		115.043	138762	0.25		115.048	49638.9	0.11		108.914	32730.8	0.06		115.057	39379.4	0.04
115.033	85629	0.13		115.044	109998	0.2		115.049	44390.9	0.1		110.011	173735	0.33		115.058	39667.2	0.04
115.033	83019.9	0.12		115.044	121250	0.22		115.05	48023.1	0.1		110.511	99550.2	0.19		115.058	37756.2	0.04
115.037	36340292	54.61		115.045	105518	0.19		115.053	39175.6	0.08		110.517	335674	0.63		115.059	33642.3	0.04
115.04	67012.3	0.1		115.046	97083.9	0.18		115.057	35463.1	0.08		111.009	3.09605e+06	5.85		115.06	37485.3	0.04
115.041	106638	0.16		115.047	74618.1	0.14		115.059	33167.6	0.07		111.044	25792.9	0.05		115.061	33095.8	0.04
115.042	94161.3	0.14		115.048	64877.3	0.12		115.059	27367.7	0.06		111.117	79552.4	0.15		115.062	34879.5	0.04
115.043	94419.1	0.14		115.049	61236.2	0.11		115.06	27540.9	0.06		111.511	179244	0.34		115.063	35773.2	0.04
115.043	82185.6	0.12		115.049	49193	0.09		115.061	29314.5	0.06		111.517	307002	0.58		115.065	26431.9	0.03
115.044	76568.7	0.12		115.05	61460.6	0.11		115.063	29795.9	0.06		111.968	25757.4	0.05		115.066	23788.8	0.03
115.045	62043.4	0.09		115.051	42316.2	0.08		115.064	21733.5	0.05		112.009	1.24852e+06	2.36		115.067	22759.4	0.03
115.046	62774.6	0.09		115.052	44934.3	0.08		115.065	22170	0.05		112.017	206513	0.39		115.067	22251.5	0.02
115.047	48427.5	0.07		115.053	57019.3	0.1		115.068	19892	0.04		112.028	1.84821e+06	3.49		115.068	27633.8	0.03
115.048	38386.1	0.06		115.055	12714.7	0.02		115.072	16612.1	0.04		112.511	66229.2	0.13		115.072	18006	0.02
115.048	41588.6	0.06		115.056	51704.5	0.09		115.073	19021.7	0.04		112.515	117362	0.22		115.072	18298.5	0.02
115.049	30363.8	0.05		115.057	46503.9	0.08		115.075	19013.5	0.04		112.53	113878	0.22		115.073	18845.5	0.02
115.05	33372	0.05		115.058	34804.9	0.06		115.076	18025.1	0.04		113.007	468321	0.89		115.074	17147.7	0.02
115.051	25992	0.04		115.058	37096.3	0.07		115.078	14014.6	0.03		113.017	49713.5	0.09		115.075	19414.1	0.02
115.052	17656.6	0.03		115.059	34857.4	0.06		115.078	13711.8	0.03		113.508	23427.2	0.04		115.076	17142.8	0.02
115.053	35108.8	0.05		115.06	33474.7	0.06		115.079	13616	0.03		113.94	48255.3	0.09		115.077	17724.4	0.02
115.055	18248.5	0.03		115.061	31240.3	0.06		115.08	12097.3	0.03		113.964	606033	1.15		115.077	16420	0.02
115.056	23630.5	0.04		115.062	20613.1	0.04		115.081	11928.4	0.03		113.977	281115	0.53		115.078	14709.4	0.02
115.057	22368.8	0.03		115.063	41619.3	0.08		115.082	11518.3	0.02		114.006	56038.7	0.11		115.079	13318.6	0.01
115.058	22717.5	0.03		115.064	36426	0.07		115.083	10262.5	0.02		114.025	31107	0.06		115.08	14876.6	0.02
115.058	21774.4	0.03		115.065	23677.5	0.04		115.083	12084.9	0.03		114.066	217820	0.41		115.082	12269.1	0.01
115.059	21221.9	0.03		115.066	21070.5	0.04		115.084	10449.7	0.02		114.948	227178	0.43		115.083	11893.5	0.01
115.06	18663.3	0.03		115.067	19373.9	0.04		115.085	10493.4	0.02		115.019	20835	0.04		115.084	12260.5	0.01
115.061	16457.6	0.02		115.068	22225.3	0.04		115.086	11468.5	0.02		115.019	35149.3	0.07		115.085	12528	0.01
115.062	16236.1	0.02		115.071	20824.5	0.04		115.088	11556.7	0.02		115.022	28756.7	0.05		115.087	11475.3	0.01
115.062	16556.9	0.02		115.072	20952.6	0.04		116.04	1.505e+06	3.22		115.023	21749.5	0.04		115.163	22064.8	0.02
115.956	30972.6	0.05		115.073	22588.1	0.04		116.043	46619.5	0.1		115.024	25035.4	0.05		116.04	1841207	2.03
116.005	34435.7	0.05		115.073	13100.4	0.02		116.071	118359	0.25		115.025	28161	0.05		116.043	54055.4	0.06
116.04	1.13463e+06	1.71		115.074	14541.8	0.03		116.963	178366	0.38		115.026	40161.2	0.08		116.071	24399.5	0.03
116.043	29783.7	0.04		115.075	13930	0.03		117.019	30197.9	0.06		115.027	25905.6	0.05		116.963	31368.8	0.03
116.05	25518.8	0.04		115.076	16143	0.03		117.041	283073	0.61		115.028	29566.1	0.06		117.041	331811	0.37
116.071	90486.8	0.14		115.077	13158.8	0.02		118.017	612224	1.31		115.029	38064.3	0.07		118.017	96764.3	0.11
116.963	354646	0.53		115.077	13290.3	0.02		118.086	1.69698e+06	3.63		115.029	45067.1	0.09		118.086	212574	0.23
117.004	20681.5	0.03		115.079	12530.1	0.02		118.518	39196.9	0.08		115.03	48309.3	0.09		118.979	11286.7	0.01
117.019	44174.8	0.07		115.081	12240.2	0.02		118.964	21062.8	0.05		115.031	46145	0.09		119.017	120247	0.13
117.041	206313	0.31		116.04	1.58167e+06	2.88		118.979	85591.8	0.18		115.032	64451.2	0.12		119.516	194831	0.21
117.513	20752.8	0.03		116.043	42319.7	0.08		119.017	616220	1.32		115.033	49627.4	0.09		120.014	1.56953e+06	1.73
118.017	896779	1.35		116.071	48465	0.09		119.049	41611.3	0.09		115.034	50654.5	0.1		120.065	47070	0.05
118.518	59918.5	0.09		116.963	53407.3	0.1		119.09	81990.6	0.18		115.037	29670302	56.09		120.068	193962	0.21
118.943	36117.2	0.05		117.041	290058	0.53		119.516	320519	0.69		115.039	80504.1	0.15		120.102	20011.2	0.02
118.964	51282.3	0.08		118.017	241328	0.44		119.518	29337.5	0.06		115.04	83952.7	0.16		120.516	92127	0.1
118.979	165824	0.25		118.086	2.4878e+06	4.53		120.011	13207.2	0.03		115.041	90722.8	0.17		120.987	32633.7	0.04
119.017	1.00799e+06	1.51		118.518	15192.8	0.03		120.014	8660867	18.54		115.042	69549.2	0.13		121.014	905069	1
119.049	113705	0.17		118.979	34468.2	0.06		120.019	18838.2	0.04		115.043	63327.2	0.12		121.065	79078.5	0.09
119.516	439456	0.66		119.017	243255	0.44		120.02	19270.4	0.04		115.043	50983.8	0.1		121.513	15094	0.02
119.518	53760	0.08		119.049	11732.3	0.02		120.021	13977.6	0.03		115.044	46643.6	0.09		121.516	49104	0.05
120.01	16183.6	0.02		119.09	115565	0.21		120.022	15778.5	0.03		115.045	34082.5	0.06		121.943	11162.9	0.01
120.011	22307.1	0.03		119.516	219548	0.4		120.023	13452.8	0.03		115.046	26763.3	0.05		122.012	333614	0.37
120.014	12438268	18.69		119.518	11193.3	0.02		120.023	11362.7	0.02		115.048	34879.4	0.07		122.055	11537.7	0.01
120.02	17494.1	0.03		120.014	3.56793e+06	6.49		120.024	9689.1	0.02		115.048	24977.5	0.05		122.066	16334.4	0.02
120.021	19980.4	0.03		120.066	52835.7	0.1		120.066	80010.8	0.17		115.049	27582.3	0.05		122.068	14786.3	0.02
120.022	18272.2	0.03		120.068	196293	0.36		120.068	182598	0.39		115.05	30009	0.06		122.071	19345.9	0.02
120.068	170525	0.26		120.102	18897.5	0.03		120.102	27186.5	0.06		115.052	35240.1	0.07		122.073	18667.9	0.02
120.102	52445.8	0.08		120.516	226949	0.41		120.516	561188	1.2		115.055	31224.6	0.06		122.075	25373.4	0.03
120.516	780546	1.17		120.98	10976.3	0.02		120.979	34247.7	0.07		115.956	121026	0.23		122.081	48412568	53.28
120.98	58272.8	0.09		120.987	38404.9	0.07		121.015	2.59987e+06	5.57		115.964	106781	0.2		122.088	90827.4	0.1
121.014	5.50138e+06	8.27		121.015	1.01193e+06	1.84		121.065	162610	0.35		116.017	42260.8	0.08		122.09	79912	0.09
121.065	696364	1.05		121.065	68130.3	0.12		121.513	37842.6	0.08		116.04	941128	1.78		122.099	17398.4	0.02
121.513	46419.5	0.07		121.513	23988.1	0.04		121.516	152238	0.33		116.043	22066.4	0.04		122.104	20404.7	0.02
121.516	325992	0.49		121.516	55044.7	0.1		122.012	1.0071e+06	2.16		116.071	78027.3	0.15		122.105	17976.6	0.02
122.012	2.09197e+06	3.14		121.53	11995.1	0.02		122.017	14776.4	0.03		116.948	25257.4	0.05		122.107	16798.2	0.02
122.017	21478.2	0.03		122.012	373519	0.68		122.03	10901.9	0.02		116.963	904593	1.71		122.109	18779.4	0.02
122.03	18901.6	0.03		122.017	12067.7	0.02		122.045	12293.3	0.03		116.972	170742	0.32		122.116	11704	0.01
122.045	26124.7	0.04		122.045	14139.2	0.03		122.049	13438.5	0.03		117.019	84050.9	0.16		122.219	14089.5	0.02
122.049	26994.8	0.04		122.045	17657.7	0.03		122.06	194022	0.42		117.041	165824	0.31		122.513	15824	0.02
122.052	16503.4	0.02		122.049	22765.2	0.04		122.063	47961.4	0.1		117.513	84546.3	0.16		122.514	16673.1	0.02
122.058	21034.4	0.03		122.052	18212.4	0.03		122.064	14589.7	0.03		117.518	25003.6	0.05		123.011	40712.6	0.04
122.06	37480.5	0.06		122.055	10944.7	0.02		122.065	67524.5	0.14		117.935	34015.2	0.06		123.078	150289	0.17
122.061	75472.5	0.11		122.056	16998.6	0.03		122.066	27027.1	0.06		117.96	32795.2	0.06		123.084	2.03607e+06	2.24
122.062	69352.7	0.1		122.057	12587.2	0.02		122.067	43866.1	0.09		117.964	58951.8	0.11		123.087	82086	0.09
122.063	90325.9	0.14		122.058	27907.7	0.05		122.068	44278.5	0.09		117.972	52939.9	0.1		124.085	267711	0.29
122.063	33737.3	0.05		122.06	85942	0.16		122.069	54797.1	0.12		118.017	1.50205e+06	2.84		124.088	19740.4	0.02
122.064	28174.6	0.04		122.062	47233.8	0.09		122.07	57448.9	0.12		118.086	243461	0.46		125.021	11116.6	0.01
122.065	117396	0.18		122.063	70023.9	0.13		122.071	57034.3	0.12		118.123	21024.6	0.04		126.522	12399.6	0.01
122.066	52904.1	0.08		122.064	33254.6	0.06		122.072	50291.4	0.11		118.518	101570	0.19		127.022	44716.2	0.05
122.067	65238.8	0.1		122.064	27759	0.05		122.073	58397.7	0.13		118.525	47457.9	0.09		128.022	53694.3	0.06
122.068	37840.6	0.06		122.065	78866.6	0.14		122.074	68463.2	0.15		118.943	128116	0.24		128.068	13077.6	0.01
122.069	171081	0.26		122.066	35003.3	0.06		122.075	72299.5	0.15		118.964	85446.4	0.16		129.02	18873.4	0.02
122.07	124926	0.19		122.067	55668.6	0.1		122.075	72973.8	0.16		118.967	66064.8	0.12		129.052	101217	0.11
122.071	99978.4	0.15		122.068	64469.5	0.12		122.076	95545	0.2		118.979	349631	0.66		130.979	37141	0.04
122.072	106076	0.16		122.069	77641.1	0.14		122.077	111708	0.24		119.017	1.64815e+06	3.12		131.118	40160.5	0.04
122.072	120984	0.18		122.07	81549.3	0.15		122.078	62014.3	0.13		119.025	23005.8	0.04		132.102	84408.7	0.09
122.073	132950	0.2		122.071	75590.7	0.14		122.081	42974076	92.01		119.036	24902.3	0.05		132.987	20028.9	0.02
122.074	158746	0.24		122.072	85054.9	0.15		122.084	104784	0.22		119.049	96048.1	0.18		134.081	499958	0.55
122.075	128468	0.19		122.073	90684.2	0.16		122.085	123051	0.26		119.516	780270	1.48		135.003	320735	0.35
122.076	184350	0.28		122.074	109274	0.2		122.086	124342	0.27		119.518	80992.3	0.15		135.084	18993.1	0.02
122.077	192395	0.29		122.074	107484	0.2		122.087	113205	0.24		119.951	126564	0.24		135.528	133195	0.15
122.078	102814	0.15		122.075	89947.7	0.16		122.088	95861.4	0.21		120.007	24366.2	0.05		136.048	219008	0.24
122.081	66542300	100		122.076	168585	0.31		122.089	84060.4	0.18		120.008	25848.8	0.05		136.525	48383.5	0.05
122.084	206170	0.31		122.077	117022	0.21		122.09	74629.5	0.16		120.008	29189.2	0.06		138.052	31944.8	0.04
122.085	258796	0.39		122.078	128213	0.23		122.091	67949.4	0.15		120.009	35473.6	0.07		138.906	149635	0.16
122.086	233310	0.35		122.081	46653708	84.87		122.092	60417	0.13		120.01	33942.7	0.06		140.068	283642	0.31
122.087	202693	0.3		122.084	123041	0.22		122.093	46736.5	0.1		120.011	35105.3	0.07		140.903	93545.8	0.1
122.088	183203	0.28		122.085	206665	0.38		122.093	62489.9	0.13		120.014	18173474	34.36		142.047	93873.8	0.1
122.089	157578	0.24		122.086	146149	0.27		122.095	34449.7	0.07		120.017	33155.2	0.06		144.019	11186	0.01
122.09	144011	0.22		122.087	185499	0.34		122.095	53427.5	0.11		120.018	76715.3	0.15		144.025	11595.7	0.01
122.091	121602	0.18		122.088	127528	0.23		122.096	48671.3	0.1		120.02	44349.1	0.08		144.028	14421.4	0.02
122.091	113560	0.17		122.089	131466	0.24		122.098	55169.8	0.12		120.021	31744.2	0.06		144.029	14742.2	0.02
122.092	84108.5	0.13		122.09	104840	0.19		122.099	34704.1	0.07		120.023	22284.9	0.04		144.03	13509	0.01
122.093	120624	0.18		122.091	94516.4	0.17		122.103	44004.9	0.09		120.068	84040.5	0.16		144.031	15675.2	0.02
122.094	65670.3	0.1		122.092	84979.9	0.15		122.103	15312.1	0.03		120.516	1.18597e+06	2.24		144.033	14920.6	0.02
122.095	104902	0.16		122.093	70663.4	0.13		122.104	20975	0.04		120.959	26716.1	0.05		144.035	18525.6	0.02
122.096	86993.4	0.13		122.093	85935.1	0.16		122.105	11528.6	0.02		120.979	69567.9	0.13		144.041	20193.4	0.02
122.097	53985.3	0.08		122.094	59034.1	0.11		122.106	18378.4	0.04		121.014	6.64155e+06	12.56		144.042	14496.5	0.02
122.098	96928.8	0.15		122.095	71720.4	0.13		122.107	10488	0.02		121.065	583250	1.1		144.043	17440.8	0.02
122.099	67391.7	0.1		122.096	65359.3	0.12		122.108	9678.7	0.02		121.513	55282.8	0.1		144.044	20975.9	0.02
122.101	23226.2	0.03		122.097	43982.8	0.08		122.112	14549.8	0.03		121.516	406169	0.77		144.047	29580.2	0.03
122.102	73953.1	0.11		122.098	68181.8	0.12		122.114	14107.4	0.03		121.943	24074.8	0.05		144.049	28213.8	0.03
122.103	42391.1	0.06		122.099	55096.9	0.1		122.115	10194.6	0.02		121.958	21164.8	0.04		144.051	43002	0.05
122.104	31638.7	0.05		122.102	17321.2	0.03		122.514	61804.3	0.13		122.012	2.55057e+06	4.82		144.054	38715.1	0.04
122.105	38357	0.06		122.102	48591.8	0.09		122.53	56769	0.12		122.053	20389.2	0.04		144.056	56673.8	0.06
122.106	33215.2	0.05		122.103	27642.5	0.05		122.929	48299.8	0.1		122.054	23337.2	0.04		144.058	76440.2	0.08
122.107	27593.6	0.04		122.104	35751.3	0.07		123.011	128546	0.28		122.056	25357.4	0.05		144.063	38188260	42.03
122.108	25313.1	0.04		122.105	30322.1	0.06		123.063	13974.4	0.03		122.058	32481	0.06		144.07	89886.6	0.1
122.109	28140.5	0.04		122.106	27115.2	0.05		123.078	136209	0.29		122.061	32805.5	0.06		144.071	77323.6	0.09
122.11	22434.4	0.03		122.107	29189.9	0.05		123.084	1839911	3.94		122.064	29187.2	0.06		144.072	81156.9	0.09
122.111	21443.9	0.03		122.108	24976.7	0.05		123.087	76726.3	0.16		122.064	27329.1	0.05		144.074	73429.2	0.08
122.111	22777.3	0.03		122.109	25145.7	0.05		123.53	9688.2	0.02		122.066	25104.2	0.05		144.077	42988	0.05
122.112	23607.9	0.04		122.11	18666.6	0.03		124.011	25663.9	0.05		122.067	58968.3	0.11		144.078	43773.4	0.05
122.114	31511.6	0.05		122.111	15930	0.03		124.039	17384.4	0.04		122.07	32160.5	0.06		144.08	39861.4	0.04
122.115	21412.6	0.03		122.112	25505.5	0.05		124.085	246484	0.53		122.072	34635.4	0.07		144.083	27932.9	0.03
122.12	16129.3	0.02		122.112	18466.9	0.03		124.088	21103.6	0.05		122.073	44189.3	0.08		144.086	20519.2	0.02
122.514	126165	0.19		122.113	14027.7	0.03		127.022	271148	0.58		122.073	42850.3	0.08		144.092	17318.1	0.02
122.53	99213.3	0.15		122.114	26109.1	0.05		127.524	13053.9	0.03		122.074	39645.5	0.07		144.093	15756.6	0.02
122.929	92178.5	0.14		122.115	14429.5	0.03		128.022	176884	0.38		122.075	55106.9	0.1		144.095	11281.4	0.01
123.011	278535	0.42		122.116	12071.1	0.02		128.049	131513	0.28		122.076	70423.2	0.13		144.096	12676.6	0.01
123.014	16758.2	0.03		122.12	12400.2	0.02		128.963	12632.3	0.03		122.077	87287.6	0.17		144.1	12513.3	0.01
123.078	215361	0.32		122.513	16380.7	0.03		129.02	67092.6	0.14		122.078	120427	0.23		145.047	37332.1	0.04
123.084	2858319	4.3		122.514	21849.6	0.04		129.052	84918.8	0.18		122.081	52894388	100		145.06	106402	0.12
123.087	114601	0.17		122.53	21337.8	0.04		130.065	47513.2	0.1		122.086	112184	0.21		145.066	1.53183e+06	1.69
123.53	41980.6	0.06		122.929	15183	0.03		130.979	227133	0.49		122.087	127186	0.24		145.069	59806.8	0.07
124.011	412448	0.62		123.011	49502.3	0.09		131.01	57057.6	0.12		122.088	123393	0.23		146.067	202089	0.22
124.085	378411	0.57		123.078	147273	0.27		131.118	49754.4	0.11		122.089	110060	0.21		146.974	55970.5	0.06
124.088	34520.2	0.05		123.084	1.97513e+06	3.59		132.066	35538.1	0.08		122.09	99181.9	0.19		148.974	18287.6	0.02
124.926	18063.7	0.03		123.087	78177.5	0.14		132.077	269905	0.58		122.091	93032.2	0.18		148.989	20717.8	0.02
124.957	26993.8	0.04		124.011	21534.2	0.04		132.102	490523	1.05		122.091	84575.7	0.16		150.063	45341.2	0.05
125.01	228992	0.34		124.085	264994	0.48		132.958	17301.6	0.04		122.092	74898.5	0.14		150.112	45650.4	0.05
125.51	18454.5	0.03		124.088	18880.2	0.03		132.979	14027	0.03		122.094	40263.5	0.08		150.99	27362.8	0.03
126.009	142646	0.21		125.021	12497.3	0.02		133.105	23742.2	0.05		122.096	46588.6	0.09		151	12176.9	0.01
127.022	352504	0.53		126.522	18598.9	0.03		134.081	912923	1.95		122.098	22936.2	0.04		152.092	49830.7	0.05
127.979	63622.4	0.1		127.022	115221	0.21		134.974	30139.6	0.06		122.099	28188.4	0.05		153.052	48647.6	0.05
128.022	358104	0.54		128.022	67258.1	0.12		135.003	99259.3	0.21		122.1	29514.6	0.06		154.047	79649	0.09
128.049	256020	0.38		128.049	98723.2	0.18		135.019	40382	0.09		122.103	26211.6	0.05		154.084	88190	0.1
128.964	60970.2	0.09		128.068	25915.1	0.05		135.085	38149.4	0.08		122.104	26061.4	0.05		155.031	35630.3	0.04
129.02	139496	0.21		129.02	24185.8	0.04		135.528	60773.1	0.13		122.105	27185.9	0.05		155.068	13214.6	0.01
129.052	35580.1	0.05		129.052	103191	0.19		136.021	17254.8	0.04		122.106	24378.7	0.05		156.036	25044.7	0.03
129.054	49803.2	0.07		130.065	41876.2	0.08		136.028	13263.8	0.03		122.107	24220.6	0.05		156.063	162146	0.18
129.972	38863.9	0.06		130.979	81177.4	0.15		136.048	308336	0.66		122.109	22052.8	0.04		157.047	47518.5	0.05
130.065	54765.6	0.08		132.077	174323	0.32		136.525	19983.9	0.04		122.219	25961.1	0.05		157.083	84367.3	0.09
130.943	28697.1	0.04		132.102	113939	0.21		136.99	24064.5	0.05		122.514	161676	0.31		157.133	19078.6	0.02
130.979	512321	0.77		132.987	12040.1	0.02		137.027	12404.5	0.03		122.53	100894	0.19		158.052	50941.3	0.06
130.988	23801.2	0.04		134.081	834916	1.52		138.053	48145.6	0.1		122.929	140286	0.27		159.063	11857.4	0.01
131.001	16130.3	0.02		135.003	620337	1.13		138.906	46252.1	0.1		122.974	24940.4	0.05		160.133	12779.8	0.01
131.118	58544.1	0.09		135.019	17731.6	0.03		139.039	13832.6	0.03		123.011	339376	0.64		160.989	81533.8	0.09
131.951	18301.1	0.03		135.085	32808.7	0.06		140.068	923390	1.98		123.014	25534.3	0.05		161.029	20088.8	0.02
131.98	27704.8	0.04		135.528	191343	0.35		140.903	27402.5	0.06		123.078	172088	0.33		162.071	109014	0.12
132.102	695160	1.04		136.006	15345.4	0.03		140.94	20427	0.04		123.084	2.26479e+06	4.28		162.112	220462	0.24
132.959	89206.7	0.13		136.048	1.83749e+06	3.34		141.072	42702.2	0.09		123.087	90923.2	0.17		162.99	17502.2	0.02
132.979	39372.2	0.06		136.525	68470.4	0.12		142.047	40861.1	0.09		123.53	31630.1	0.06		163.005	14361.9	0.02
133.105	29999.5	0.05		137.045	11217.2	0.02		142.065	12595.7	0.03		124.011	190816	0.36		164.022	28598.4	0.03
133.967	43463.3	0.07		137.051	66632.4	0.12		143.118	11279.6	0.02		124.085	301500	0.57		164.984	155100	0.17
134.081	2.60861e+06	3.92		138.053	39406.3	0.07		144.056	11082.6	0.02		124.088	26286.3	0.05		165.04	12344.9	0.01
134.974	47695.1	0.07		138.906	116052	0.21		144.057	15599	0.03		124.926	39572	0.07		165.088	18339.8	0.02
135.08	64571.9	0.1		140.068	2.43451e+06	4.43		144.058	14998.3	0.03		124.93	31301.7	0.06		165.539	23785	0.03
135.084	115374	0.17		140.904	69690	0.13		144.059	21272.8	0.05		125.01	100489	0.19		166.038	265725	0.29
135.528	88400.9	0.13		141.072	107145	0.19		144.063	7897359	16.91		125.984	37698.1	0.07		166.084	50177.8	0.06
136.028	17371	0.03		142.047	130693	0.24		144.068	20090.2	0.04		126.009	65897.4	0.12		166.54	18164.1	0.02
136.525	23955.2	0.04		142.065	11374.1	0.02		144.069	14904.1	0.03		126.024	21016	0.04		166.985	38883.5	0.04
136.989	34540.5	0.05		144.017	19555.2	0.04		144.071	15024.2	0.03		127.022	541428	1.02		167.038	153384	0.17
137.028	27127.9	0.04		144.022	23674.5	0.04		144.072	10109.6	0.02		127.039	115388	0.22		167.068	55133.1	0.06
138.973	35367.9	0.05		144.025	22068.4	0.04		144.073	10701.3	0.02		127.524	33723.9	0.06		167.104	11198.3	0.01
140.94	36694	0.06		144.03	12011	0.02		145.047	263972	0.57		127.956	35885.4	0.07		168.036	55876.5	0.06
140.97	16782.1	0.03		144.032	22639.8	0.04		145.06	15652.8	0.03		127.964	50604.3	0.1		168.98	12717.9	0.01
141.972	30285	0.05		144.033	17054.8	0.03		145.066	296858	0.64		127.979	772849	1.46		169.047	81757.3	0.09
142.065	196307	0.3		144.035	14589.6	0.03		146.06	176968	0.38		128.022	487628	0.92		171.063	64273.5	0.07
142.979	18034.9	0.03		144.038	22896	0.04		146.067	34213.8	0.07		128.049	40146	0.08		171.099	105298	0.12
143.118	30625.2	0.05		144.039	77168.7	0.14		146.081	61340.1	0.13		128.524	27937.5	0.05		172.058	63848.7	0.07
143.987	46927.5	0.07		144.04	31320.4	0.06		146.118	24664.8	0.05		128.964	139296	0.26		172.094	166961	0.18
144.063	5.14298e+06	7.73		144.041	30277.9	0.06		146.974	310822	0.67		128.984	24806.2	0.05		172.989	33247.2	0.04
144.08	80667.9	0.12		144.043	81075.1	0.15		148.097	31295.3	0.07		129.02	184899	0.35		172.995	453740	0.5
144.959	74697.4	0.11		144.044	45537.9	0.08		148.974	49824.2	0.11		129.052	32921.4	0.06		173.078	125070	0.14
145.066	184849	0.28		144.045	64172.8	0.12		148.99	135321	0.29		129.054	37005.2	0.07		174.074	53989.9	0.06
145.966	28955.8	0.04		144.046	81179.3	0.15		149.023	35256	0.08		129.972	109130	0.21		174.992	139631	0.15
146.003	34367.7	0.05		144.047	78047.5	0.14		149.946	13488.5	0.03		129.98	126748	0.24		175.034	12790.9	0.01
146.06	209833	0.32		144.048	112008	0.2		149.982	20420.9	0.04		130.943	116520	0.22		175.045	21414.6	0.02
146.081	30490.9	0.05		144.05	82586.5	0.15		150.112	71047.6	0.15		130.979	996980	1.88		176.066	179349	0.2
146.974	657492	0.99		144.051	112337	0.2		150.97	10684.7	0.02		130.987	263641	0.5		176.092	39296.4	0.04
147.02	28363.4	0.04		144.052	87512.1	0.16		150.99	83091.1	0.18		131.001	42473.8	0.08		177.1	63376.2	0.07
147.065	29877.3	0.04		144.053	119683	0.22		151.005	31601.7	0.07		131.93	25472.8	0.05		179	171815	0.19
147.974	21717.7	0.03		144.054	106225	0.19		152.092	52294.4	0.11		131.951	84467.7	0.16		179.068	27496.3	0.03
147.982	53867.2	0.08		144.055	130061	0.24		152.985	25519.4	0.05		131.974	45532.6	0.09		179.104	26771	0.03
148.097	18797.1	0.03		144.057	161875	0.29		153.052	12023.9	0.03		131.975	22155	0.04		180.042	75329	0.08
148.974	105809	0.16		144.058	185674	0.34		154.047	97404.9	0.21		131.98	69237.4	0.13		180.955	21067.1	0.02
148.989	199869	0.3		144.059	144061	0.26		154.059	44589.2	0.1		131.987	59328.6	0.11		181	69527.2	0.08
149.953	167266	0.25		144.063	54972772	100		154.084	49226.1	0.11		131.995	25281.6	0.05		181.083	92599.5	0.1
150.112	111508	0.17		144.067	148505	0.27		154.956	74441.6	0.16		132.102	982030	1.86		181.954	49342.9	0.05
150.97	28164.3	0.04		144.068	211590	0.38		155.017	46547.1	0.1		132.959	282895	0.53		182.95	406126	0.45
150.99	125013	0.19		144.069	182883	0.33		156.025	47818.4	0.1		132.979	59244.5	0.11		182.996	24697.7	0.03
151.005	46691	0.07		144.07	203682	0.37		156.063	59723.4	0.13		132.983	98501.3	0.19		183.063	82990.4	0.09
151.95	42704.7	0.06		144.072	127860	0.23		156.953	19613.8	0.04		133.105	48189.8	0.09		183.099	11127.5	0.01
152.985	42631.4	0.06		144.073	147340	0.27		157.047	26889.9	0.06		133.93	66228.5	0.13		183.951	20799.5	0.02
154.065	147830	0.22		144.074	143009	0.26		157.083	108552	0.23		133.967	145985	0.28		184.094	110611	0.12
154.084	30742.4	0.05		144.075	105327	0.19		157.133	36355.8	0.08		134.012	136510	0.26		184.951	174508	0.19
154.956	116252	0.17		144.076	80284.9	0.15		158.052	36948.4	0.08		134.081	1370982	2.59		185.042	11642.5	0.01
154.968	24105.6	0.04		144.077	62647.4	0.11		158.06	148690	0.32		134.929	30574.7	0.06		185.054	22666.5	0.02
155.031	26472.6	0.04		144.079	95945.8	0.17		158.081	31303.4	0.07		134.974	125300	0.24		185.078	35044.6	0.04
155.987	68568.7	0.1		144.08	58615.7	0.11		158.974	53345.9	0.11		135.012	36479.2	0.07		185.115	36527.8	0.04
156.025	102648	0.15		144.081	87261.4	0.16		158.994	23695.4	0.05		135.03	21686.3	0.04		186.074	49335.5	0.05
156.063	43485.8	0.07		144.082	74570.4	0.14		159.063	34826.8	0.07		135.08	42798.3	0.08		186.946	43346.6	0.05
156.081	43082.2	0.06		144.083	50150	0.09		160.037	43680.6	0.09		135.084	58243.7	0.11		186.949	31002.9	0.03
156.953	30541.1	0.05		144.084	64505.1	0.12		160.076	65480.9	0.14		135.528	39381.2	0.07		187.057	44342.7	0.05
156.984	48397.5	0.07		144.086	52108.3	0.09		160.097	10374.1	0.02		135.938	34836.6	0.07		187.108	47863.5	0.05
157.083	64011.3	0.1		144.089	22164.2	0.04		160.99	523893	1.12		136.021	25362.1	0.05		188.089	59244.9	0.07
157.133	62028.8	0.09		144.09	57800.1	0.11		161.063	58331.7	0.12		136.989	96302.1	0.18		188.943	23979.4	0.03
158.003	54575.2	0.08		144.091	35500.8	0.06		161.993	15428.4	0.03		139.98	42428.2	0.08		189.073	355808	0.39
158.052	89990.6	0.14		144.093	33428.1	0.06		162.071	393773	0.84		139.988	20626.4	0.04		190.945	18921.9	0.02
158.06	146543	0.22		144.094	29896.8	0.05		162.112	351941	0.75		140.94	59638.3	0.11		191	27789.6	0.03
158.081	62588.3	0.09		144.095	36730.8	0.07		162.99	66511.8	0.14		141.959	41990.7	0.08		191.068	27471	0.03
158.974	176501	0.27		144.096	24491.6	0.04		163.005	135173	0.29		141.972	72595.8	0.14		191.104	20848.1	0.02
158.981	23466.2	0.04		144.097	26658.2	0.05		163.075	35662.2	0.08		141.98	27277.4	0.05		192.942	18781.8	0.02
158.994	40602.7	0.06		144.098	27526.1	0.05		163.116	20234.2	0.04		141.983	24140.8	0.05		192.961	41616.2	0.05
159.982	81474.1	0.12		144.099	28077.1	0.05		163.961	30257	0.06		142.065	64691.7	0.12		192.972	17190.3	0.02
160.076	173865	0.26		144.101	13290.7	0.02		163.988	15001.1	0.03		142.979	34754.3	0.07		192.979	49259.9	0.05
160.99	916933	1.38		144.102	48527.8	0.09		164	21248	0.05		143.987	141432	0.27		193.04	99930.3	0.11
161.063	92511.2	0.14		144.103	31668.2	0.06		164.022	89870	0.19		144.063	2.39212e+06	4.52		193.083	82651	0.09
161.993	22902.5	0.03		144.104	19319.9	0.04		164.092	17384	0.04		144.102	33504.9	0.06		193.12	22764.5	0.03
161.998	52023	0.08		144.105	30362.3	0.06		164.94	19089.9	0.04		144.959	280883	0.53		193.131	30943.5	0.03
162.071	6906803	10.38		144.106	19998	0.04		164.984	994073	2.13		144.978	55468.8	0.1		193.972	26170.7	0.03
162.99	130172	0.2		144.108	17819.3	0.03		165.005	11748.4	0.03		145.049	135718	0.26		194.102	56485.9	0.06
163.005	191572	0.29		144.111	16306.7	0.03		165.022	13774.5	0.03		145.066	81373.1	0.15		194.969	16977.3	0.02
163.075	672506	1.01		144.112	18658.4	0.03		165.03	49893.6	0.11		145.959	22096.5	0.04		194.98	17821.3	0.02
163.961	72451.9	0.11		144.113	18756.9	0.03		165.04	97689.6	0.21		145.966	89973.1	0.17		195.063	39363.2	0.04
163.988	19060.6	0.03		144.115	14580.6	0.03		165.539	40957.7	0.09		145.977	29011	0.05		195.099	103552	0.11
164.078	20530.8	0.03		144.116	20000.9	0.04		165.985	13773.6	0.03		145.99	194057	0.37		196.865	490718	0.54
164.092	87006	0.13		144.118	11982.4	0.02		165.987	23310	0.05		146.003	190420	0.36		197.078	97512.5	0.11
164.94	33229.6	0.05		144.119	16552.4	0.03		166.038	1.70867e+06	3.66		146.012	36224.9	0.07		198.073	39664.1	0.04
164.974	19770.9	0.03		144.12	11431	0.02		166.086	16384	0.04		146.06	25279.2	0.05		198.862	468151	0.52
164.984	1.3792e+06	2.07		144.123	10913.3	0.02		166.486	18057.5	0.04		146.081	43884.1	0.08		199.058	13420.7	0.01
165.03	19657.4	0.03		144.125	13335.4	0.02		166.54	133352	0.29		146.974	1.73058e+06	3.27		199.094	25509.5	0.03
165.04	97044.7	0.15		145.047	292401	0.53		166.956	20316.9	0.04		147.019	49956.1	0.09		200.859	140679	0.15
165.539	38931.2	0.06		145.06	163006	0.3		166.985	118309	0.25		147.959	35271.7	0.07		202.022	1.29686e+06	1.43
165.957	39933.7	0.06		145.066	2267933	4.13		167.038	510927	1.09		147.974	73468.2	0.14		203.052	6.72057e+06	7.4
165.987	34013.6	0.05		146.06	133135	0.24		167.068	19292.9	0.04		147.977	36572.7	0.07		204.019	391926	0.43
166.038	1.7784e+06	2.67		146.067	296526	0.54		167.54	43935.3	0.09		147.982	133026	0.25		204.056	387756	0.43
166.54	146172	0.22		146.081	13285.7	0.02		168.036	190388	0.41		148.097	21730.3	0.04		204.123	79764.6	0.09
166.956	28077.9	0.04		146.974	95771.9	0.17		168.063	169033	0.36		148.974	192054	0.36		205.056	61236.7	0.07
166.985	212071	0.32		148.097	17569.7	0.03		168.554	9867.4	0.02		148.989	360840	0.68		205.068	331100	0.36
166.99	32818.3	0.05		148.974	13615.1	0.02		168.98	44459.5	0.1		149.023	24464.1	0.05		206.995	143316	0.16
167.038	772227	1.16		148.99	45561	0.08		168.999	54548.2	0.12		149.946	21683.7	0.04		207.071	153190	0.17
167.068	18572.1	0.03		149.023	11374.1	0.02		169.035	18640.1	0.04		149.953	901913	1.71		207.084	182573	0.2
167.54	67276.5	0.1		150.041	26667.5	0.05		169.047	20472.6	0.04		149.982	27316.6	0.05		207.099	34254.5	0.04
167.964	36654	0.06		150.112	27780.6	0.05		171.063	52450.1	0.11		150.112	96354.5	0.18		207.135	16618.8	0.02
168.036	285776	0.43		150.99	28182.2	0.05		171.099	83310.8	0.18		150.925	22279.6	0.04		208.037	23794	0.03
168.98	77668.6	0.12		151.005	11545.5	0.02		172.058	35547.3	0.08		150.953	89833	0.17		208.072	13756.2	0.02
168.984	70552.8	0.11		152.092	40724	0.07		172.99	191139	0.41		150.97	61867	0.12		208.995	105089	0.12
169.034	31361.7	0.05		154.047	94730.6	0.17		172.995	333698	0.71		150.99	149805	0.28		209.053	12897.2	0.01
169.047	47273.5	0.07		154.059	96644.3	0.18		173.078	88157.1	0.19		151.005	82906.6	0.16		209.069	18733.9	0.02
170.035	150315	0.23		154.084	55273.5	0.1		173.998	12424	0.03		151.941	37168.7	0.07		209.078	102172	0.11
170.981	36963.4	0.06		154.956	26187.3	0.05		174.055	38392.3	0.08		151.95	260705	0.49		209.115	77459.5	0.09
171.033	79870.6	0.12		155.017	21394.1	0.04		174.071	47146.5	0.1		151.966	23298.3	0.04		210.027	12370.3	0.01
171.063	47737	0.07		155.032	18045.9	0.03		174.124	10378.4	0.02		152.95	21196.3	0.04		210.046	34259	0.04
171.099	61801.3	0.09		156.063	197907	0.36		174.992	102764	0.22		152.974	26476.8	0.05		210.053	52556.6	0.06
171.982	30824.6	0.05		157.047	24961.1	0.05		175.058	49996.2	0.11		152.985	53922.1	0.1		210.991	36551.8	0.04
172.033	49991.4	0.08		157.083	149119	0.27		176.051	38836.2	0.08		153.052	36985.5	0.07		211.094	97368.2	0.11
172.076	66615.5	0.1		158.052	40278.4	0.07		176.066	23830.8	0.05		154.065	26639.8	0.05		211.977	58923.4	0.06
172.097	24284	0.04		158.06	135210	0.25		176.092	70459.6	0.15		154.084	26037.8	0.05		212.118	11885.7	0.01
172.979	118742	0.18		158.081	16896.3	0.03		176.128	12696.2	0.03		154.956	134663	0.25		213.073	12130.6	0.01
172.99	344890	0.52		159.028	14322.5	0.03		176.491	10544.1	0.02		155.003	28996.2	0.05		213.109	121024	0.13
172.995	78833.1	0.12		159.063	41263.1	0.08		176.985	15251.1	0.03		155.017	289976	0.55		213.977	141527	0.16
173.078	110867	0.17		160.037	18673.9	0.03		177.005	64889.6	0.14		155.031	34310.1	0.06		214.141	30021.1	0.03
173.998	387941	0.58		160.076	54789.6	0.1		177.992	11428.6	0.02		155.974	90922.8	0.17		214.977	28161.6	0.03
174.055	54620.6	0.08		160.989	191956	0.35		178.003	21984.5	0.05		155.987	184103	0.35		215.125	20628.6	0.02
174.071	527528	0.79		161.063	27696.8	0.05		178.134	18181.4	0.04		156.025	107229	0.2		215.973	36083.5	0.04
174.091	60385.7	0.09		162.05	12936.6	0.02		179	1.19225e+06	2.55		156.036	108620	0.21		216.084	84681.3	0.09
174.149	16557.9	0.02		162.071	450824	0.82		180.003	44632.1	0.1		156.953	38445.6	0.07		216.977	11568.8	0.01
174.976	62623.3	0.09		162.112	251853	0.46		180.042	45516.5	0.1		156.956	49145.4	0.09		217.104	390429	0.43
174.99	113217	0.17		162.99	21862	0.04		180.955	200639	0.43		157.083	28863	0.05		217.97	19438.1	0.02
174.998	34825	0.05		163.005	47597.4	0.09		181.001	245097	0.52		157.966	41917.9	0.08		218.108	24316.2	0.03
175.005	20027.3	0.03		163.075	36859	0.07		181.033	25177.3	0.05		157.975	28997.4	0.05		221.107	47668.6	0.05
175.075	54799.3	0.08		164.022	37500.1	0.07		181.083	33793.2	0.07		157.99	40604	0.08		221.115	12620.1	0.01
175.995	31473.8	0.05		164.984	290003	0.53		181.954	127039	0.27		158.003	129221	0.24		221.151	17097.5	0.02
176.051	23787.5	0.04		165.03	14926.7	0.03		181.972	14126.6	0.03		158.052	95194.2	0.18		223.049	56366	0.06
176.092	107595	0.16		165.04	38191.8	0.07		182.499	21770.8	0.05		158.06	31373.5	0.06		223.094	51542.8	0.06
176.974	37230	0.06		165.539	26113.9	0.05		182.951	3.64255e+06	7.8		158.081	131837	0.25		223.13	39960.4	0.04
176.985	45911.9	0.07		166.038	674475	1.23		182.996	94400.3	0.2		158.954	50367.9	0.1		224.006	29199	0.03
177.005	83178.5	0.13		166.54	54237.4	0.1		183.063	24967.2	0.05		158.974	280146	0.53		224.128	14078.9	0.02
177.948	16242.3	0.02		166.985	31451.8	0.06		183.499	48456.8	0.1		158.994	71847.2	0.14		225.034	56628.9	0.06
177.992	103513	0.16		167.038	198014	0.36		183.952	105316	0.23		159.982	140918	0.27		225.073	41526.5	0.05
178.003	24039.6	0.04		167.068	21783.8	0.04		183.953	104704	0.22		159.993	33981.3	0.06		225.109	82064.6	0.09
179	1.57014e+06	2.36		167.54	15160.9	0.03		184.094	17136.5	0.04		160.005	147399	0.28		226.105	26311.1	0.03
180.003	57174.9	0.09		168.036	68817.8	0.13		184.497	12447.7	0.03		160.076	51059.6	0.1		227.089	21052.6	0.02
180.042	33024.9	0.05		168.063	66170.6	0.12		184.948	1.10457e+06	2.37		160.99	1700522	3.21		227.125	12200.3	0.01
180.955	286367	0.43		169.047	27836.2	0.05		184.95	828077	1.77		161.99	55748.9	0.11		228.12	78381.9	0.09
180.984	16875	0.03		171.063	51869.3	0.09		185.054	20488.6	0.04		161.993	58125.9	0.11		230.954	169462	0.19
181	363749	0.55		171.099	101810	0.19		185.079	12744.7	0.03		161.998	124181	0.23		232.951	103888	0.11
181.083	39083.6	0.06		172.058	72204	0.13		185.102	28994	0.06		162.071	3.03964e+06	5.75		234.024	41211	0.05
181.954	169671	0.25		172.094	63934.3	0.12		185.115	34321	0.07		162.112	213263	0.4		235.13	16898	0.02
181.98	211484	0.32		172.989	61573	0.11		185.949	24602.6	0.05		162.99	221720	0.42		235.959	18841.9	0.02
182.951	5.13251e+06	7.71		172.995	496261	0.9		185.951	25039.6	0.05		163.005	259191	0.49		236.021	15339.4	0.02
182.996	132197	0.2		173.078	93492.6	0.17		186.055	10783	0.02		163.025	40194.4	0.08		236.11	113971	0.13
183.003	66796.7	0.1		174.014	15165.8	0.03		186.074	18974.8	0.04		163.028	25788.6	0.05		237.005	100507	0.11
183.063	46179.2	0.07		174.055	27810.3	0.05		186.946	207224	0.44		163.075	283222	0.54		237.026	86043.1	0.09
183.952	158864	0.24		174.073	82139.2	0.15		186.949	151705	0.32		163.524	41220.5	0.08		237.11	59038.3	0.06
183.977	55124.8	0.08		174.992	151916	0.28		187.058	21610.8	0.05		163.956	46580.4	0.09		237.146	151606	0.17
184.948	1.59234e+06	2.39		175.058	69502.1	0.13		187.108	36963.3	0.08		163.961	112235	0.21		238.021	33874.2	0.04
184.95	1.41166e+06	2.12		176.051	47396.8	0.09		187.995	38158.5	0.08		163.977	54013.9	0.1		238.025	24731.8	0.03
184.978	30449.7	0.05		176.066	156581	0.28		188.071	77926.9	0.17		163.987	68041.2	0.13		239.006	236364	0.26
185.054	99710.2	0.15		176.092	44137.2	0.08		188.944	117203	0.25		164.022	746263	1.41		239.021	1.53433e+06	1.69
185.93	28773.6	0.04		177.005	21800	0.04		189.073	285752	0.61		164.092	30552	0.06		239.088	58105.8	0.06
185.951	40520.6	0.06		178.003	13152.7	0.02		189.489	110744	0.24		164.524	58223.7	0.11		239.106	2830125	3.11
185.954	38615.1	0.06		178.134	27757.6	0.05		189.499	10108.5	0.02		164.94	62371.3	0.12		239.125	36111.3	0.04
185.998	21088.8	0.03		179	418599	0.76		190.066	109264	0.23		164.984	3.05258e+06	5.77		239.161	410809	0.45
186.055	109269	0.16		180.003	13998.7	0.03		190.489	161793	0.35		165.022	153646	0.29		240.009	12086.3	0.01
186.946	336227	0.51		180.042	167337	0.3		190.496	126588	0.27		165.03	46722.2	0.09		240.019	21077.2	0.02
186.949	233521	0.35		180.955	66521.3	0.12		190.945	50954	0.11		165.04	97872.8	0.19		240.025	74801.2	0.08
186.994	118007	0.18		181	78297.2	0.14		191	221141	0.47		165.539	48829	0.09		240.109	213217	0.23
186.998	63560.1	0.1		181.033	17830.2	0.03		191.104	18341.6	0.04		165.956	135862	0.26		240.165	46736.8	0.05
187.108	67605.3	0.1		181.083	38701.4	0.07		191.486	53511.2	0.11		165.988	83145.1	0.16		240.909	27848.9	0.03
187.995	609860	0.92		181.954	67830	0.12		191.497	143045	0.31		166.02	52365	0.1		241.001	90710.4	0.1
188	49013.6	0.07		182.951	1217055	2.21		191.986	9603.5	0.02		166.038	1733771	3.28		241.021	933979	1.03
188.013	90748	0.14		182.996	28779.4	0.05		192.042	35856	0.08		166.54	135712	0.26		241.068	40726.9	0.04
188.071	121116	0.18		183.063	31755.5	0.06		192.494	48845	0.1		166.956	41816.8	0.08		241.102	96302.6	0.11
188.495	102302	0.15		183.951	41694.6	0.08		192.541	25368.5	0.05		166.985	389983	0.74		241.141	22626.7	0.02
188.944	193928	0.29		184.094	109575	0.2		192.942	45753.3	0.1		166.99	41028.6	0.08		242.025	51604.3	0.06
188.991	56698.7	0.09		184.948	365232	0.66		192.979	130731	0.28		167.038	511858	0.97		242.906	15873.9	0.02
189.073	278312	0.42		185.078	15435.7	0.03		193.001	39861.6	0.09		167.068	34848.8	0.07		243.017	343132	0.38
189.992	30964.2	0.05		185.115	34030.1	0.06		193.016	100554	0.22		167.54	41117.9	0.08		243.048	51273.6	0.06
190.011	54667.7	0.08		186.055	14792.3	0.03		193.04	686119	1.47		167.951	24407.5	0.05		243.155	65483.8	0.07
190.066	209228	0.31		186.074	71272.9	0.13		193.083	13860	0.03		167.964	239958	0.45		244.02	12823.8	0.01
190.496	34700.3	0.05		186.946	61889.2	0.11		193.131	21664.2	0.05		167.979	22615.6	0.04		245.014	43041.4	0.05
190.539	28993.2	0.04		186.949	43557.7	0.08		193.542	65076.2	0.14		168.036	194645	0.37		245.045	21422.8	0.02
190.945	1.29476e+06	1.95		187.058	15804	0.03		194.04	48694	0.1		168.98	140780	0.27		245.078	133307	0.15
190.99	31536.2	0.05		187.108	36759.6	0.07		194.102	84108.9	0.18		168.984	31078.3	0.06		245.115	131366	0.14
191	156230	0.23		188.071	71078.8	0.13		194.98	19877.3	0.04		169.034	20458.8	0.04		247.015	43087.9	0.05
191.098	166415	0.25		188.089	76431.9	0.14		195.038	22302.3	0.05		169.047	80250.6	0.15		248.042	37026.9	0.04
191.497	25335.8	0.04		188.944	34082.2	0.06		195.063	15556.7	0.03		169.961	68458	0.13		249.012	20789.3	0.02
191.948	28325.9	0.04		189.073	332145	0.6		195.088	42882.1	0.09		169.99	62321.2	0.12		249.109	11625.1	0.01
191.986	38323.9	0.06		190.066	59681.3	0.11		195.099	39818.8	0.09		170.035	35244.3	0.07		249.146	48427.9	0.05
192.008	271983	0.41		190.489	11173.5	0.02		196.037	68491	0.15		170.974	23510.4	0.04		250.92	30281.3	0.03
192.042	109325	0.16		190.945	62646	0.11		196.865	104830	0.22		170.98	23144.1	0.04		251.011	12317.3	0.01
192.069	222453	0.33		191	57226.7	0.1		196.966	24407.2	0.05		170.994	27786.5	0.05		251.089	13179.1	0.01
192.159	76212.1	0.11		191.104	18559.8	0.03		197.078	26204.3	0.06		171.063	45181.7	0.09		251.125	46441.6	0.05
192.541	70575.4	0.11		192.942	55715.2	0.1		198.074	34227.7	0.07		171.099	49929.5	0.09		251.162	14110.5	0.02
192.942	1144065	1.72		192.961	69703.2	0.13		198.087	21213	0.05		171.982	41498.5	0.08		252.917	17608.7	0.02
192.972	17725.3	0.03		192.979	63618.4	0.12		198.862	100067	0.21		172.003	39432	0.07		253.104	27795.6	0.03
192.979	260660	0.39		193.016	36961.7	0.07		199.058	14597.4	0.03		172.979	87856.2	0.17		253.141	41256.1	0.05
193.001	20235.8	0.03		193.083	15154.9	0.03		199.169	26910.4	0.06		172.989	641023	1.21		254.823	229166	0.25
193.009	20886.5	0.03		193.131	19958.7	0.04		199.494	22084.4	0.05		173.078	83724.8	0.16		255.12	19052.3	0.02
193.016	130444	0.2		194.102	60826.2	0.11		200.859	28399.9	0.06		173.985	38824.3	0.07		256.82	291773	0.32
193.04	1.99865e+06	3		194.941	18888.5	0.03		200.961	16922.8	0.04		173.992	24222.4	0.05		258.11	76538.1	0.08
193.542	194962	0.29		194.958	18567.9	0.03		201.041	21598.4	0.05		173.998	1.01276e+06	1.91		258.817	132733	0.15
193.943	87711.2	0.13		195.063	26062.4	0.05		201.073	9727.2	0.02		174.009	36590.2	0.07		259.025	144649	0.16
193.972	16944.1	0.03		195.088	12804.9	0.02		202.022	463947	0.99		174.071	137914	0.26		259.98	224468	0.25
194.004	54776.8	0.08		195.099	50681.9	0.09		202.047	22782.4	0.05		174.969	48884.1	0.09		260.814	19398	0.02
194.04	152163	0.23		196.011	11808.5	0.02		203.053	3.02973e+06	6.49		174.975	46341.2	0.09		261.011	674294	0.74
194.102	136640	0.21		196.037	103546	0.19		203.102	18753.6	0.04		174.99	183374	0.35		261.022	15571.8	0.02
194.938	97605.4	0.15		196.865	427793	0.78		204.008	28203.6	0.06		174.998	96370.5	0.18		261.075	19185.7	0.02
194.941	356654	0.54		197.078	37228.4	0.07		204.019	139149	0.3		175.005	40264.3	0.08		261.078	12136.2	0.01
194.98	66727.2	0.1		198.033	14656.8	0.03		204.056	172944	0.37		175.045	33246.3	0.06		261.088	7380919	8.12
195.038	71517.7	0.11		198.074	45360.1	0.08		204.123	14954	0.03		175.985	23326.3	0.04		261.1	15641.6	0.02
195.088	40984.4	0.06		198.087	16554.3	0.03		205	32334.5	0.07		175.995	48399.1	0.09		261.103	20154.6	0.02
195.099	46732.1	0.07		198.862	402836	0.73		205.016	48170	0.1		176.092	174437	0.33		261.111	26906.7	0.03
195.94	16613.7	0.02		200.089	12066.1	0.02		205.056	24437.4	0.05		176.974	27392.9	0.05		261.114	27534.9	0.03
195.959	131191	0.2		200.859	122013	0.22		205.068	668356	1.43		176.985	77842	0.15		261.117	12071.8	0.01
196.037	58846.6	0.09		202.022	1.54569e+06	2.81		205.502	37183	0.08		177.005	139562	0.26		261.12	11723.8	0.01
196.938	137487	0.21		203.015	26812.3	0.05		206.072	39319.5	0.08		177.948	56840.3	0.11		261.13	1.97105e+06	2.17
196.966	29250.7	0.04		203.026	44687.7	0.08		206.502	120118	0.26		177.96	48999.9	0.09		261.977	139223	0.15
197.001	43139.6	0.06		203.053	3.82006e+06	6.95		206.995	649440	1.39		177.992	365510	0.69		262.014	34563.8	0.04
197.037	284782	0.43		203.102	15389.8	0.03		207.006	148844	0.32		178.003	61838.6	0.12		262.091	543934	0.6
197.078	51196.9	0.08		204.019	460379	0.84		207.048	31004.1	0.07		178.029	48989.1	0.09		262.134	188827	0.21
197.539	24387.5	0.04		204.056	215848	0.39		207.071	27025.2	0.06		179	2.65094e+06	5.01		263.008	210362	0.23
197.956	33190.5	0.05		204.123	11375.3	0.02		207.084	155586	0.33		179.985	34355.3	0.06		263.027	23950.9	0.03
198.035	164284	0.25		205	18428.3	0.03		207.099	10221.6	0.02		180.003	96620	0.18		263.083	277775	0.31
198.536	16247.6	0.02		205.016	15807.6	0.03		207.5	42783.9	0.09		180.955	418237	0.79		263.091	29714.2	0.03
198.994	51366.5	0.08		205.056	31685.1	0.06		207.553	23289.4	0.05		181	472708	0.89		263.125	14664.7	0.02
199.035	92794.5	0.14		205.068	642915	1.17		207.998	28877.6	0.06		181.065	26734.1	0.05		263.974	11250.5	0.01
200.071	42112.5	0.06		206.071	34558.7	0.06		208.037	51913.1	0.11		181.083	82797.2	0.16		264.037	14555	0.02
200.961	17089.1	0.03		206.995	325731	0.59		208.995	287976	0.62		181.943	32581.2	0.06		264.087	15123.9	0.02
200.974	73736.9	0.11		207.006	58373	0.11		209.007	14685.7	0.03		181.954	244318	0.46		265.042	35205.7	0.04
200.991	33816.3	0.05		207.071	39864.4	0.07		209.053	89449	0.19		181.98	943183	1.78		265.137	579176	0.64
201.067	16005.6	0.02		207.084	162424	0.3		209.078	30621.9	0.07		182.951	7345832	13.89		266.032	12496.5	0.01
201.993	31596.9	0.05		207.099	12173	0.02		209.115	31223.5	0.07		182.98	77107.3	0.15		266.053	38468.2	0.04
202.022	196421	0.3		207.998	14228.8	0.03		209.982	15900.9	0.03		182.996	175084	0.33		266.14	38333.6	0.04
202.873	16020.8	0.02		208.037	165655	0.3		210.046	56943.6	0.12		183.003	76719.4	0.15		267.016	14474.8	0.02
202.97	34165.7	0.05		208.995	127069	0.23		210.053	328811	0.7		183.063	87798.8	0.17		267.077	24314.2	0.03
203.103	41119.4	0.06		209.078	42877.8	0.08		210.991	104597	0.22		183.951	229822	0.43		267.121	23948.7	0.03
203.881	25639.1	0.04		209.115	45336.7	0.08		211.055	24178.9	0.05		183.977	271933	0.51		267.129	128085	0.14
203.941	22123.5	0.03		209.982	12803.3	0.02		211.094	19613.6	0.04		184.948	2317001	4.38		267.156	21638	0.02
204.008	125937	0.19		210.027	28921	0.05		211.977	308560	0.66		184.978	30713.8	0.06		268.032	72598.6	0.08
204.019	53587.8	0.08		210.046	23408.8	0.04		212.048	28428.7	0.06		185.078	27002.6	0.05		268.048	33513.6	0.04
204.082	26271.6	0.04		210.052	478982	0.87		212.062	17710.4	0.04		185.93	172763	0.33		268.132	14496.9	0.02
204.969	19131.5	0.03		210.98	10846.6	0.02		212.981	16052.8	0.03		185.951	58744.3	0.11		269.104	52192.2	0.06
205	65733.5	0.1		210.991	46781.3	0.09		213.11	170214	0.36		185.975	24391.9	0.05		269.136	11565.2	0.01
205.016	62656.5	0.09		211.055	41569.3	0.08		213.977	180153	0.39		185.998	35317.2	0.07		269.935	74203.1	0.08
205.068	127135	0.19		211.094	38632.5	0.07		214.977	285762	0.61		186.946	425137	0.8		270.028	27850	0.03
205.984	17951.9	0.03		211.977	234117	0.43		215.125	24494.5	0.05		186.949	300512	0.57		270.048	95807.4	0.11
206.024	477960	0.72		212.048	64382.7	0.12		215.973	46453.1	0.1		186.994	88440.4	0.17		270.966	17777.6	0.02
206.995	1.12192e+06	1.69		212.981	10928.8	0.02		216.054	59400.8	0.13		186.998	44504.2	0.08		271.932	40214.2	0.04
207.024	46711.8	0.07		213.08	14232	0.03		216.084	9684.2	0.02		187.058	33443.9	0.06		272.043	33975.5	0.04
207.048	130980	0.2		213.11	178883	0.33		216.974	93569.4	0.2		187.108	47492.6	0.09		273.002	12505	0.01
207.071	25568.8	0.04		213.977	259207	0.47		217.077	25140.7	0.05		187.927	109308	0.21		273.933	16961.2	0.02
207.084	63593.2	0.1		214.977	107708	0.2		217.105	204888	0.44		187.947	21568.1	0.04		274.001	30557.7	0.03
207.553	49474.1	0.07		215.125	25198.6	0.05		217.97	23536.1	0.05		187.995	411880	0.78		274.998	259219	0.29
207.98	23088	0.03		215.973	73276.2	0.13		217.996	16293.6	0.03		188	326680	0.62		276.993	44775.4	0.05
207.998	53511.7	0.08		216.054	13330.1	0.02		218.108	9636.4	0.02		188.013	184224	0.35		276.999	144865	0.16
208.037	197499	0.3		216.084	85134	0.15		218.139	34131.6	0.07		188.495	65292.8	0.12		277.062	27437.5	0.03
208.049	23181.6	0.03		216.974	36764.8	0.07		218.973	16724.6	0.04		188.944	248915	0.47		277.104	37768.9	0.04
208.995	504145	0.76		217.077	11188.4	0.02		218.995	28874	0.06		188.985	24153.7	0.05		278.068	28923.2	0.03
209.053	204064	0.31		217.104	287489	0.52		219.026	27557.7	0.06		188.991	40200.1	0.08		278.994	81930.6	0.09
209.078	38646.2	0.06		217.97	38805.1	0.07		220.995	42324	0.09		189.014	23607.9	0.04		280.069	555758	0.61
209.115	36374.9	0.05		218.108	17215.1	0.03		221.011	57067.4	0.12		189.073	236386	0.45		280.092	217851	0.24
209.554	16482.7	0.02		218.139	30971.3	0.06		221.107	37560.2	0.08		189.992	78851.4	0.15		280.991	25812.4	0.03
209.974	649544	0.98		219.971	15702.9	0.03		221.998	11137.4	0.02		190.001	117021	0.22		281.072	47019.2	0.05
210.053	332261	0.5		221.011	22000.4	0.04		222.006	15344.6	0.03		190.011	52013.6	0.1		281.111	18035.6	0.02
210.975	62407.2	0.09		221.107	90923.1	0.17		222.991	13021.2	0.03		190.945	390712	0.74		281.172	30450.2	0.03
210.991	186378	0.28		221.968	12963.2	0.02		223.011	10343.5	0.02		190.98	27284.5	0.05		281.994	21510.8	0.02
211.051	27527.5	0.04		222.006	15737.2	0.03		223.049	43206.9	0.09		190.984	31905.2	0.06		282.064	199782	0.22
211.055	19508.7	0.03		223.049	54972	0.1		223.094	16171.8	0.03		190.99	23630	0.04		283.07	2.97133e+06	3.27
211.094	55438.2	0.08		223.094	21522.9	0.04		224.006	67180.7	0.14		191	244875	0.46		284.062	24169.4	0.03
211.972	191401	0.29		223.13	16281.6	0.03		224.128	24524	0.05		191.068	20495.9	0.04		284.073	215927	0.24
211.977	248486	0.37		223.977	11013	0.02		225.035	16607.9	0.04		191.972	26236	0.05		285.026	15685	0.02
212.048	73517.7	0.11		224.006	42660.4	0.08		225.073	12475.5	0.03		191.986	43037.5	0.08		285.065	115287	0.13
213.05	16278.1	0.02		224.029	25240.8	0.05		225.11	21094.5	0.05		191.996	42286	0.08		288.052	28771	0.03
213.11	199710	0.3		224.128	31952.5	0.06		226.002	16971.4	0.04		192.008	814824	1.54		288.912	50923.9	0.06
213.97	70140.9	0.11		225.034	54205	0.1		229.155	46711	0.1		192.159	30123.4	0.06		289.111	826391	0.91
213.977	135186	0.2		225.073	21700.4	0.04		230.954	66066.4	0.14		192.942	353833	0.67		290.114	141797	0.16
214.006	20139.7	0.03		225.11	40317.7	0.07		232.003	110815	0.24		192.972	107497	0.2		290.909	45764.3	0.05
214.977	340922	0.51		226.002	11720.1	0.02		232.154	33239.4	0.07		192.979	613291	1.16		291.12	73780.2	0.08
214.989	161646	0.24		229.155	52446.6	0.1		232.951	39254	0.08		193	41076.8	0.08		291.983	23826	0.03
215.973	35190.1	0.05		230.954	148739	0.27		233.078	14452.8	0.03		193.009	81734.8	0.15		293.025	84857.4	0.09
216.053	117196	0.18		232.154	31526.9	0.06		233.959	28726.4	0.06		193.016	178320	0.34		293.98	11750.1	0.01
216.974	113194	0.17		232.951	94771.6	0.17		234.019	252846	0.54		193.083	53622.8	0.1		294.069	86748.2	0.1
216.986	88763.1	0.13		233.063	13257.9	0.02		234.99	23341.5	0.05		193.159	21611.5	0.04		295.025	38185	0.04
217.105	355762	0.53		233.959	17347.6	0.03		235.01	56506.7	0.12		193.943	24024.3	0.05		295.079	15176.7	0.02
217.897	20868.2	0.03		234.024	28423	0.05		235.019	21578	0.05		193.972	90156.1	0.17		295.1	249878	0.28
217.956	57934.9	0.09		235.026	14929.2	0.03		235.026	39645.8	0.08		193.982	21037.3	0.04		295.151	14476.6	0.02
217.987	23907.2	0.04		235.14	33804.9	0.06		235.512	32890.5	0.07		194.004	48687.7	0.09		295.957	21485.2	0.02
218.024	31433.8	0.05		235.959	31441	0.06		235.96	25954.8	0.06		194.102	204086	0.39		296.066	17622.1	0.02
218.108	19756.9	0.03		236.021	53015.4	0.1		236.009	15229.1	0.03		194.941	115228	0.22		297.021	15618.7	0.02
218.868	23795.6	0.04		236.11	128077	0.23		236.021	59147.6	0.13		194.97	69124.2	0.13		297.954	20929.1	0.02
218.973	18084.6	0.03		237.005	195439	0.36		236.111	14647.6	0.03		194.98	113447	0.21		299.074	74544.2	0.08
218.985	49009.9	0.07		237.026	218668	0.4		236.512	68868.1	0.15		195.016	21127.8	0.04		301.074	34593.8	0.04
219.953	33990.8	0.05		237.11	26895.6	0.05		237.006	981450	2.1		195.063	22827.5	0.04		301.141	166278	0.18
219.971	38321.2	0.06		237.146	98256	0.18		237.026	539414	1.15		195.088	26265.6	0.05		302.144	31719.9	0.03
220.003	21021.3	0.03		238.012	11474.5	0.02		237.11	20309.4	0.04		195.099	71012.7	0.13		304.024	13564.3	0.01
221.011	109658	0.16		238.021	108001	0.2		237.146	83175.8	0.18		195.959	359225	0.68		304.043	12325.1	0.01
221.107	501851	0.75		238.026	35632.4	0.06		237.51	22334.6	0.05		196.937	38300.8	0.07		305.157	2.65163e+06	2.92
221.951	40022.4	0.06		238.048	12038.5	0.02		238.011	55337	0.12		196.959	31933	0.06		306.025	61764	0.07
221.968	35084.9	0.05		239.006	164889	0.3		238.021	92270.9	0.2		196.966	40679.1	0.08		306.116	27237.2	0.03
222.111	71609.5	0.11		239.021	3.98225e+06	7.24		238.026	43750.1	0.09		196.975	34640.5	0.07		306.16	308352	0.34
223.008	16693.3	0.03		239.089	44186	0.08		239.006	929228	1.99		197.001	29757.1	0.06		307.099	12017.9	0.01
223.011	20785.9	0.03		239.125	21183.4	0.04		239.012	31361.9	0.07		197.078	102806	0.19		307.103	13644.7	0.02
223.049	131762	0.2		239.162	316747	0.58		239.021	9633918	20.63		197.956	103762	0.2		307.115	8135618	8.95
223.094	20676.8	0.03		240.019	63810.1	0.12		239.03	21062.2	0.05		199.025	33141.2	0.06		307.132	11837.6	0.01
223.13	18667.9	0.03		240.025	201641	0.37		239.032	15588	0.03		199.99	45293.2	0.09		307.161	13646.5	0.02
223.948	21582.7	0.03		240.063	30056.2	0.05		239.035	38075.1	0.08		200.961	33211.1	0.06		308.021	33540.7	0.04
224.128	82879	0.12		240.165	35595.3	0.06		239.037	15632.1	0.03		200.974	40057.4	0.08		308.118	1.09368e+06	1.2
225.073	18154.6	0.03		240.909	73275.6	0.13		239.04	16211.8	0.03		201.041	76451.6	0.14		308.878	18382.1	0.02
225.11	51014.5	0.08		241.001	60339.8	0.11		239.063	19255.5	0.04		201.993	85799.2	0.16		309.095	274047	0.3
227.985	369446	0.56		241.022	1138381	2.07		239.106	4.10215e+06	8.78		202.022	104987	0.2		309.12	68962.2	0.08
228.985	32912.9	0.05		241.068	27139.8	0.05		239.162	305391	0.65		202.06	26964.3	0.05		309.203	721532	0.79
229.982	110428	0.17		241.141	19953.7	0.04		240.009	55908.1	0.12		202.873	21533	0.04		310.098	23769.6	0.03
231.077	34157.6	0.05		241.154	23491.1	0.04		240.02	124113	0.27		203.053	4.89178e+06	9.25		310.207	115381	0.13
232.024	207854	0.31		242.025	62628.9	0.11		240.025	503214	1.08		203.102	57950.2	0.11		310.876	16678.3	0.02
234.019	4.84806e+06	7.29		242.058	30258.5	0.06		240.063	20116.7	0.04		203.881	33217.8	0.06		311.091	99323.1	0.11
235.019	449277	0.68		242.906	46700.3	0.08		240.109	312060	0.67		203.941	144154	0.27		312.782	61490.8	0.07
235.967	97691.4	0.15		242.983	57109.9	0.1		240.165	34892	0.07		204.008	104328	0.2		314.053	25529.1	0.03
236.018	123553	0.19		243.017	409745	0.75		240.909	184793	0.4		204.019	25751.5	0.05		314.779	104906	0.12
237.026	622664	0.94		243.155	63759.3	0.12		241.001	337158	0.72		204.029	50817	0.1		316.776	62219.3	0.07
237.11	25798.3	0.04		244.02	19065.8	0.03		241.022	3.01594e+06	6.46		204.056	274112	0.52		317.078	12923.5	0.01
237.146	78550.5	0.12		244.052	21569	0.04		241.068	20087.3	0.04		204.123	105210	0.2		317.106	19434.1	0.02
237.964	57318.5	0.09		244.98	14675.8	0.03		241.102	153509	0.33		204.96	29983.3	0.06		317.939	181516	0.2
238.013	247889	0.37		245.014	50955.7	0.09		241.141	20116.7	0.04		205	128856	0.24		318.773	14737.4	0.02
238.025	71187.7	0.11		245.078	84373.4	0.15		241.154	20071.5	0.04		205.016	106393	0.2		318.969	348659	0.38
239.006	29615.4	0.04		245.115	85996.4	0.16		242.005	15632.6	0.03		205.057	43305.7	0.08		319.936	168633	0.19
239.008	22474.6	0.03		247.015	108908	0.2		242.025	175799	0.38		205.068	104738	0.2		319.973	13549.2	0.01
239.021	10779829	16.2		247.123	19081.8	0.03		242.059	16647.9	0.04		205.938	88582.1	0.17		320.967	220596	0.24
239.033	24996.5	0.04		248.043	43856.3	0.08		242.1	36524.5	0.08		205.987	63570.6	0.12		321.933	49144	0.05
239.063	184980	0.28		249.012	55631.4	0.1		242.906	114760	0.25		205.998	42307.8	0.08		322.964	27401.8	0.03
239.106	6.79886e+06	10.22		249.146	20115	0.04		242.983	148208	0.32		206.024	1.21784e+06	2.3		323.001	61139.5	0.07
239.127	18324.6	0.03		250.038	16142.9	0.03		242.999	40676.5	0.09		206.995	2.3995e+06	4.54		323.062	11179.7	0.01
239.162	264800	0.4		250.92	56219.1	0.1		243.017	1.10592e+06	2.37		207.007	29347.8	0.06		323.095	402049	0.44
239.565	16705.5	0.03		251.011	35816.3	0.07		243.025	16882.7	0.04		207.024	124026	0.23		324.099	24191.6	0.03
240.025	550185	0.83		251.125	26963.5	0.05		243.155	17569	0.04		207.048	136150	0.26		324.126	394122	0.43
240.063	66123	0.1		251.136	16665.4	0.03		244.017	26169.3	0.06		207.071	105124	0.2		324.998	34590.2	0.04
240.109	519360	0.78		252.917	35243.3	0.06		244.021	57695.4	0.12		207.084	23214	0.04		325.092	123901	0.14
240.165	19563	0.03		253.033	11947.9	0.02		244.053	54707.4	0.12		207.98	63852.8	0.12		325.129	32132	0.04
240.909	138356	0.21		253.141	26027.6	0.05		244.98	42208.2	0.09		207.998	113757	0.22		327.037	17671.5	0.02
241.022	3074182	4.62		254.823	186115	0.34		244.999	10903.8	0.02		208.022	24261.2	0.05		327.894	11934.7	0.01
241.102	248104	0.37		256.077	27478.6	0.05		245.015	141806	0.3		208.03	67764.7	0.13		328.053	67247.7	0.07
241.109	27997.4	0.04		256.821	231436	0.42		245.078	78493.8	0.17		208.995	576464	1.09		329.052	34393.5	0.04
241.141	29158.2	0.04		257.122	37842.8	0.07		245.115	113396	0.24		209.048	25869.6	0.05		330.049	30953.8	0.03
242.001	241045	0.36		258.818	106246	0.19		246.053	9639.4	0.02		209.078	92838.3	0.18		331.053	129534	0.14
242.025	175591	0.26		259.025	132436	0.24		247.015	78253.2	0.17		209.115	49086.8	0.09		331.077	39063.9	0.04
242.906	82398.1	0.12		259.98	242618	0.44		247.123	13549.1	0.03		209.974	1.55093e+06	2.93		333.048	45435.1	0.05
243.017	1.11111e+06	1.67		260.814	15760	0.03		248.043	36224.6	0.08		210.019	34881.7	0.07		335.051	52340.8	0.06
243.025	17796.7	0.03		261.011	281987	0.51		249.012	33853.7	0.07		210.046	607339	1.15		337.047	30781.7	0.03
243.155	31032.9	0.05		261.022	41726.5	0.08		249.146	15706.5	0.03		210.548	66858.4	0.13		338.027	17918.5	0.02
243.998	74015.5	0.11		261.088	34112.7	0.06		251.011	17355.2	0.04		210.975	152333	0.29		338.05	16593.7	0.02
244.021	52601.9	0.08		261.131	1.74946e+06	3.18		251.021	30962.1	0.07		210.991	211814	0.4		340.053	23743.8	0.03
244.053	70632.3	0.11		261.977	152168	0.28		251.125	17554.2	0.04		211.046	53728.7	0.1		341.028	467750	0.51
245.014	139387	0.21		262.134	169757	0.31		253.141	12200.3	0.03		211.094	94417.2	0.18		342.032	33755	0.04
245.078	55225	0.08		263.008	84009.6	0.15		254.017	13806.5	0.03		211.971	442848	0.84		342.069	99896.3	0.11
245.115	69135.4	0.1		263.027	54350.7	0.1		254.824	29405.2	0.06		211.977	134146	0.25		343.025	146127	0.16
245.951	18063.4	0.03		263.136	11563.2	0.02		256.82	38519.4	0.08		212.972	43985.9	0.08		343.073	11873.8	0.01
247.015	1.51185e+06	2.27		263.974	17165.7	0.03		258.817	12922.2	0.03		213.11	81559.4	0.15		343.13	11496.9	0.01
247.123	301584	0.45		264.037	42680.4	0.08		259.026	142679	0.31		213.969	180379	0.34		344.065	39934.2	0.04
248.018	83779.6	0.13		265.042	44630.4	0.08		259.98	75080.4	0.16		213.974	40381.9	0.08		348.867	11203.5	0.01
248.043	18827.6	0.03		265.137	733828	1.33		260.876	15013.6	0.03		213.977	39700.6	0.08		348.99	69334.4	0.08
248.126	47153.2	0.07		266.032	43887.4	0.08		261.011	136094	0.29		214.006	93372.6	0.18		349.14	16077.8	0.02
249.012	823293	1.24		266.053	93128.9	0.17		261.073	15010	0.03		214.977	381889	0.72		349.183	801812	0.88
249.042	32409.5	0.05		266.14	54026	0.1		261.076	17400.2	0.04		214.989	107895	0.2		350.186	111096	0.12
249.982	30923.8	0.05		267.048	70862.1	0.13		261.078	21305.8	0.05		215.024	37177.8	0.07		350.986	61730	0.07
250.013	91379.8	0.14		267.077	25886.1	0.05		261.088	9122804	19.53		215.966	48067.5	0.09		351.156	60612.1	0.07
251.011	526147	0.79		267.129	452473	0.82		261.101	12608.2	0.03		216.003	23876	0.05		352.027	87687.7	0.1
251.125	30417.6	0.05		267.156	12744.7	0.02		261.104	18924.7	0.04		216.053	102609	0.19		352.984	13353.7	0.01
251.979	17304.6	0.03		268.032	83323.4	0.15		261.107	34485.4	0.07		216.974	120045	0.23		353.058	73703.4	0.08
252.015	18041.1	0.03		268.048	123014	0.22		261.116	17330.2	0.04		216.986	54940.4	0.1		353.135	113682	0.13
253.017	18624.4	0.03		268.132	73223.3	0.13		261.118	16166.5	0.03		217.104	311573	0.59		354.025	49190.8	0.05
253.141	31724.4	0.05		268.939	14759.2	0.03		261.12	12677.8	0.03		217.897	21952.7	0.04		355.056	11912.4	0.01
255.12	17155.7	0.03		269.044	21548.7	0.04		261.131	1.16701e+06	2.5		217.956	262392	0.5		359.072	24854	0.03
256.001	40738.4	0.06		269.105	141788	0.26		261.977	42977.2	0.09		217.987	31646.5	0.06		360.08	13217.1	0.01
258.972	37386.5	0.06		269.936	170774	0.31		262.083	27592.5	0.06		218.024	43269.2	0.08		360.18	2518442	2.77
259.025	331842	0.5		270.028	29535.9	0.05		262.091	692517	1.48		218.868	27938.8	0.05		361.069	13027	0.01
259.091	26146.6	0.04		270.048	194356	0.35		262.134	116012	0.25		218.956	21702.2	0.04		361.183	281503	0.31
259.123	118502	0.18		270.108	20300.1	0.04		262.872	9705	0.02		218.975	21747.6	0.04		362.176	95045.3	0.1
261.023	45740.8	0.07		270.967	25710.5	0.05		262.891	25480	0.05		218.985	31450	0.06		363.014	44055.6	0.05
261.088	11982502	18.01		271.932	94018.5	0.17		263.008	38592.1	0.08		218.995	142062	0.27		365.074	296380	0.33
261.107	34241.1	0.05		272.043	71130.3	0.13		263.027	38991.3	0.08		219.953	166650	0.32		366.077	36652.8	0.04
261.116	20635.3	0.03		273.002	44234.1	0.08		263.058	18752.7	0.04		220.003	43621.9	0.08		367.054	27782	0.03
261.121	19859.9	0.03		273.167	13149.5	0.02		263.084	347572	0.74		221.011	167306	0.32		367.07	90928.6	0.1
261.131	1583090	2.38		273.933	21818.5	0.04		263.091	45529.2	0.1		221.107	159855	0.3		369.027	12857.9	0.01
262.091	911823	1.37		274.001	48934.4	0.09		264.037	60480.6	0.13		221.951	213555	0.4		369.05	14889.1	0.02
262.134	158110	0.24		274.998	843961	1.54		264.053	25772.6	0.06		223.011	33330.3	0.06		370.741	31185.5	0.03
262.923	41075.5	0.06		275.997	10860.4	0.02		264.087	23203.9	0.05		223.049	121339	0.23		371.096	11236.1	0.01
263.045	208196	0.31		276.002	33020	0.06		264.779	9912.9	0.02		223.094	48946.7	0.09		372.116	164074	0.18
263.058	39243.6	0.06		276.994	178524	0.32		265.001	19300.2	0.04		223.13	23402.1	0.04		372.738	75662.4	0.08
263.084	449456	0.68		276.999	185469	0.34		265.042	29126.8	0.06		223.948	123579	0.23		373.024	13744.9	0.02
263.091	59233.2	0.09		277.104	32413.3	0.06		265.137	136784	0.29		224.128	75534.7	0.14		373.119	18021	0.02
264.087	22710.3	0.03		278.068	77516.3	0.14		266.032	68547.9	0.15		225.073	28986.8	0.05		374.111	62366	0.07
265.001	15990.2	0.02		278.994	126574	0.23		266.053	106076	0.23		225.11	70213.1	0.13		374.735	56754.8	0.06
265.137	88532.5	0.13		280.069	676409	1.23		266.776	18315.4	0.04		225.991	34672.6	0.07		375.029	12075.1	0.01
267.032	48616.3	0.07		280.092	14891	0.03		267.077	56825.4	0.12		227.985	814669	1.54		375.117	60894.4	0.07
267.077	219117	0.33		280.991	43069.7	0.08		267.129	365303	0.78		228.985	80945.2	0.15		375.897	24947.6	0.03
267.129	7627925	11.46		281.072	57857.5	0.11		268.032	95771.5	0.21		229.982	246798	0.47		376.731	14205.9	0.02
267.579	48919.3	0.07		281.111	20674.3	0.04		268.048	102671	0.22		230.995	81847.5	0.15		376.928	218183	0.24
268.048	60722.5	0.09		282.064	245852	0.45		268.132	58421.1	0.13		232.003	46858.3	0.09		377.005	92778.1	0.1
268.077	52690.6	0.08		283.069	30484.8	0.06		269.01	9609.7	0.02		232.024	200454	0.38		377.895	36665.2	0.04
268.132	1.26078e+06	1.89		284.062	31351	0.06		269.032	17773.6	0.04		233.011	31005.5	0.06		378.925	205448	0.23
269.01	16059.3	0.02		285.009	19797.2	0.04		269.104	50287	0.11		234.019	4643717	8.78		379.002	56853.6	0.06
269.105	484867	0.73		285.026	14118.7	0.03		269.936	249089	0.53		234.99	49675.9	0.09		379.151	232261	0.26
269.136	123606	0.19		288.052	31701.3	0.06		270.028	35545.9	0.08		235.006	47687.2	0.09		380.155	46524.8	0.05
269.936	195880	0.29		288.912	53598	0.1		270.048	69190.3	0.15		235.019	430799	0.81		380.922	62111.4	0.07
269.996	64619.7	0.1		289.111	2205078	4.01		270.967	63776.7	0.14		235.907	28734.3	0.05		381.054	182851	0.2
270.048	43046.6	0.06		290.114	370863	0.67		271.032	19393.3	0.04		235.967	399991	0.76		381.168	17863.7	0.02
270.108	79738.9	0.12		290.909	52508.2	0.1		271.932	146153	0.31		236.017	139699	0.26		382.085	258068	0.28
271.932	117709	0.18		291.118	19627.4	0.04		272.044	23508.9	0.05		236.967	33428.8	0.06		382.161	328234	0.36
273.002	165922	0.25		291.917	26563.7	0.05		272.964	14639.8	0.03		237.006	100626	0.19		383.051	109841	0.12
273.066	46817.9	0.07		291.983	19475.6	0.04		272.982	33621.5	0.07		237.026	722007	1.36		383.087	16388.5	0.02
274.001	96683.7	0.15		293.064	41311.6	0.08		273.002	121899	0.26		237.11	63881.3	0.12		383.116	181566	0.2
274.998	2999658	4.51		293.914	11372.3	0.02		273.167	12157.2	0.03		237.146	85131.4	0.16		383.165	36327.2	0.04
275.997	26431.2	0.04		294.069	118548	0.22		273.933	14246.4	0.03		237.964	258979	0.49		384.082	83586.2	0.09
276.002	126613	0.19		295.059	11053.5	0.02		274.001	72485.1	0.16		237.995	24048.3	0.05		384.12	15932.3	0.02
276.982	34848.3	0.05		295.08	74117.8	0.13		274.472	11361.9	0.02		238.013	663670	1.25		384.194	93358.8	0.1
276.994	627674	0.94		295.1	63377.9	0.12		274.998	2.21601e+06	4.74		238.025	82405.2	0.16		385.198	15288.3	0.02
276.999	717553	1.08		295.957	19166.2	0.03		275.462	10322.4	0.02		238.993	26148.9	0.05		385.853	26451.8	0.03
277.062	28881.9	0.04		296.066	31468.8	0.06		275.997	22877.4	0.05		239.006	48778.9	0.09		387.18	179159	0.2
278.002	41562.5	0.06		297.074	50992	0.09		276.002	96732	0.21		239.008	34090.8	0.06		387.849	32158.8	0.04
278.068	106829	0.16		297.954	13145.8	0.02		276.016	27130.5	0.06		239.011	26750.6	0.05		388.183	39817	0.04
278.994	476061	0.72		299.042	20604.7	0.04		276.994	443754	0.95		239.013	45334.8	0.09		389.848	16774.2	0.02
279.016	27878.7	0.04		299.074	317096	0.58		276.999	585655	1.25		239.021	12518568	23.67		391.01	41581.8	0.05
279.129	55125.4	0.08		300.078	18171.6	0.03		277.062	186738	0.4		239.033	25819.1	0.05		391.152	83326.3	0.09
280.069	320976	0.48		301.07	111228	0.2		277.104	66665.5	0.14		239.036	42314.1	0.08		393.007	22635.8	0.02
280.933	70131.3	0.11		301.141	136099	0.25		278.002	31474.4	0.07		239.038	36558.1	0.07		393.209	122669	0.14
280.991	159812	0.24		302.144	19373	0.04		278.017	39767.8	0.09		239.04	30146.8	0.06		394.134	24861	0.03
281.048	18545.1	0.03		304.024	61289.6	0.11		278.053	11690.2	0.03		239.043	28528.5	0.05		395.085	16164	0.02
282.064	114404	0.17		305.157	2.60539e+06	4.74		278.069	139987	0.3		239.162	271723	0.51		398.242	12392.9	0.01
282.992	172004	0.26		306.025	107904	0.2		278.994	374176	0.8		239.961	34388.8	0.07		398.987	180765	0.2
283.07	529005	0.79		306.16	301550	0.55		279.998	11585.2	0.02		240.025	646211	1.22		400.984	119528	0.13
283.124	28080.3	0.04		307.115	4620223	8.4		280.069	616914	1.32		240.165	28951.5	0.05		401.143	18257.5	0.02
284.073	33118.4	0.05		308.021	63463.8	0.12		280.991	126335	0.27		240.909	113442	0.21		404.144	256596	0.28
284.928	18435.8	0.03		308.118	633176	1.15		281.072	48891.4	0.1		241.022	2.43015e+06	4.59		405.144	13563.8	0.01
284.989	152772	0.23		308.878	34706.9	0.06		281.994	27293.8	0.06		242.001	453151	0.86		405.148	12920.1	0.01
285.027	29962.4	0.05		309.095	594667	1.08		282.064	222978	0.48		242.025	137318	0.26		406.207	125827	0.14
286.988	61322.2	0.09		309.121	39768.3	0.07		283.07	906185	1.94		242.906	65924.8	0.12		406.824	15879.9	0.02
288.023	80285.3	0.12		309.203	596631	1.09		284.062	25076.5	0.05		242.983	71378.9	0.13		406.83	15354.3	0.02
288.052	28338.6	0.04		310.017	18249.7	0.03		284.073	65364	0.14		243	35338.6	0.07		407.146	23303.3	0.03
289.111	5.9385e+06	8.92		310.099	54280.5	0.1		285.026	28031.7	0.06		243.017	864262	1.63		407.209	16461.7	0.02
290.114	954349	1.43		310.207	94616.4	0.17		285.065	35769.1	0.08		243.048	36533.4	0.07		408.155	28453.3	0.03
290.998	26261.4	0.04		310.876	31761.1	0.06		288.052	12953.3	0.03		243.998	141199	0.27		408.826	39337.6	0.04
291.03	71327.6	0.11		311.091	216081	0.39		289.111	671984	1.44		244.021	40035.6	0.08		408.831	16103.3	0.02
291.117	65267.9	0.1		312.095	11881.9	0.02		290.114	110794	0.24		244.052	54901.9	0.1		408.865	11581.2	0.01
291.917	19851.1	0.03		312.782	54343.2	0.1		290.485	30274.8	0.06		245.014	109880	0.21		408.87	16630	0.02
293.025	1.25228e+06	1.88		313.088	24796.5	0.05		291.03	28797.1	0.06		245.048	25183.3	0.05		408.876	15237.1	0.02
294.029	78587.8	0.12		314.035	22862.5	0.04		291.12	20151	0.04		245.078	153756	0.29		408.881	11306.7	0.01
294.949	68608.3	0.1		314.053	53293.2	0.1		291.917	46424.4	0.1		245.115	36287.1	0.07		408.887	13552.8	0.01
295.026	162479	0.24		314.779	91960.9	0.17		293.025	566132	1.21		245.951	76935.6	0.15		408.892	16172	0.02
297.021	64649.5	0.1		316.049	11714.8	0.02		293.914	20451	0.04		247.015	531651	1.01		408.898	16247.7	0.02
298.899	21645	0.03		316.776	55074.9	0.1		294.029	37799	0.08		247.026	38164.7	0.07		408.903	21230	0.02
298.944	107776	0.16		317.078	16120.9	0.03		294.069	41763.6	0.09		247.123	66656.9	0.13		408.909	19179.8	0.02
299.042	52806.4	0.08		317.106	51688.1	0.09		294.964	76037.7	0.16		247.948	43440.1	0.08		408.915	18336	0.02
300.941	28732	0.04		317.939	225600	0.41		295.026	115365	0.25		248.018	26617.2	0.05		408.92	23194.2	0.03
301.019	166181	0.25		318.773	13918.9	0.03		295.043	11633.4	0.02		249.006	78390	0.15		408.926	21259.2	0.02
301.043	16363.5	0.02		318.97	124774	0.23		295.1	50262.1	0.11		249.012	292884	0.55		408.937	21201.4	0.02
301.141	106591	0.16		319.936	212417	0.39		296.965	31291.6	0.07		249.022	44313.6	0.08		408.942	60060.4	0.07
302.894	27285.2	0.04		320.967	75593.2	0.14		297.021	48256.7	0.1		249.042	57113.2	0.11		408.948	28698.4	0.03
303.016	95194.4	0.14		320.985	12642	0.02		297.038	29277.2	0.06		249.146	30271.5	0.06		408.953	32207	0.04
304.024	66640.9	0.1		321.095	12337.5	0.02		297.074	17663.3	0.04		249.982	120924	0.23		408.959	39621.1	0.04
304.978	56641.5	0.09		321.933	61525.3	0.11		298.961	17994.9	0.04		250.013	36656.2	0.07		408.964	51718.7	0.06
305.015	51858.7	0.08		323.001	64104.6	0.12		299.043	69173.1	0.15		251.011	187053	0.35		408.97	38000.8	0.04
305.157	2.0199e+06	3.04		323.095	430232	0.78		299.074	25267.2	0.05		251.125	45426.5	0.09		408.976	52313.2	0.06
306.025	51300.4	0.08		324.099	29059.7	0.05		300.029	16107.9	0.03		251.979	76421.4	0.14		408.981	49704.2	0.05
306.033	32152.4	0.05		324.126	164062	0.3		301.141	117797	0.25		252.956	27911.7	0.05		408.987	41283.3	0.05
306.16	238443	0.36		324.735	13285.7	0.02		301.938	22069.2	0.05		253.017	24187	0.05		408.992	57957.8	0.06
307.115	6043925	9.08		324.998	36270.5	0.07		302.03	30561.8	0.07		253.104	36305.4	0.07		408.998	48349.8	0.05
308.021	27065.4	0.04		325.092	131990	0.24		302.144	12896.2	0.03		253.141	42715.1	0.08		409.003	63448.8	0.07
308.118	816858	1.23		327.037	33021.4	0.06		304.024	74374.8	0.16		254.054	181114	0.34		409.009	61657.9	0.07
308.928	68608.8	0.1		327.894	28714.6	0.05		305.157	1829508	3.92		254.556	24657	0.05		409.014	42791.4	0.05
309.043	21143.3	0.03		328.053	19505.8	0.04		306.025	61117.4	0.13		255.12	48679.1	0.09		409.02	82293.7	0.09
309.12	50694.7	0.08		329.053	79424.1	0.14		306.16	212049	0.45		256.001	32510	0.06		409.025	64420.7	0.07
309.203	419256	0.63		329.891	24545.2	0.04		306.498	12202.6	0.03		257.011	23239.8	0.04		409.031	64277	0.07
310.207	65496.5	0.1		330.049	17271.6	0.03		307.095	9813.8	0.02		258.972	29333.6	0.06		409.037	13524.4	0.01
311.042	58253.6	0.09		330.069	31907	0.06		307.102	10137.7	0.02		259.025	370440	0.7		409.042	86897.8	0.1
312.96	133564	0.2		331.053	94389	0.17		307.115	5464405	11.7		259.091	26145.2	0.05		409.048	151263	0.17
313.96	19199.7	0.03		331.077	136626	0.25		307.131	9862.3	0.02		259.129	62930.6	0.12		409.053	73349	0.08
314.045	81857.4	0.12		333.05	43073.3	0.08		307.134	10618.4	0.02		260.062	28654.1	0.05		409.059	79980.8	0.09
314.956	34449.3	0.05		333.073	46409.1	0.08		308.021	39545.7	0.08		261.011	80546.6	0.15		409.064	105930	0.12
316.91	64688.7	0.1		335.051	117263	0.21		308.118	737106	1.58		261.022	115141	0.22		409.07	98064.3	0.11
316.954	54216.8	0.08		337.047	72117	0.13		309.095	56873.3	0.12		261.131	1.44292e+06	2.73		409.075	109740	0.12
317.106	27147.9	0.04		338.027	26075.3	0.05		309.12	45214.2	0.1		262.014	23005.4	0.04		409.081	117692	0.13
318.907	34565.3	0.05		339.044	19873.2	0.04		309.203	528597	1.13		262.134	135431	0.26		409.087	114038	0.13
318.951	16725.4	0.03		340.024	11132.6	0.02		310.207	84081.5	0.18		262.923	62795.9	0.12		409.092	148233	0.16
318.993	58534.7	0.09		341.098	24684.7	0.04		311.042	22410.4	0.05		263.021	23188.1	0.04		409.098	151795	0.17
320.021	54918	0.08		342.069	34282.4	0.06		311.091	15204.8	0.03		263.045	85795.1	0.16		409.103	116584	0.13
320.905	44395.2	0.07		343.079	33155.2	0.06		314.045	83947	0.18		263.057	72523.3	0.14		409.109	155866	0.17
322.022	91174	0.14		343.13	16336.5	0.03		314.053	81119.9	0.17		265.001	20695	0.04		409.114	198691	0.22
322.902	15931	0.02		345.073	18861.3	0.03		315.007	20843	0.04		265.136	38835.9	0.07		409.12	173194	0.19
322.944	69936.5	0.11		347.069	21353.9	0.04		316.049	13234.6	0.03		266.873	23546	0.04		409.125	215700	0.24
323.095	92298.5	0.14		348.99	57574.2	0.1		317.106	16395.7	0.04		266.918	23630.1	0.04		409.131	212969	0.23
323.915	34337	0.05		349.183	810990	1.48		317.939	37887.6	0.08		267.016	207388	0.39		409.137	266090	0.29
324	52168.9	0.08		350.186	113492	0.21		318.042	12558.7	0.03		267.032	97281.4	0.18		409.142	340385	0.37
324.017	23634.5	0.04		350.987	53553	0.1		318.059	37447.3	0.08		267.077	227464	0.43		409.162	90863352	100
325.003	21454.5	0.03		351.156	27434.1	0.05		318.97	36042.3	0.08		267.12	36083.1	0.07		409.181	147257	0.16
325.093	18439	0.03		352.028	117508	0.21		319.936	36683.7	0.08		267.129	3.31595e+06	6.27		409.187	342778	0.38
326.066	53047	0.08		353.059	22205.9	0.04		320.967	17921.7	0.04		267.579	60157.3	0.11		409.192	350784	0.39
326.939	97650.8	0.15		354.025	71800.7	0.13		321.131	26014	0.06		268.077	41234.1	0.08		409.198	329823	0.36
326.975	68781.1	0.1		356.085	10800.7	0.02		322.738	11092	0.02		268.132	539737	1.02		409.203	266004	0.29
327.894	17869.1	0.03		358.1	26625.6	0.05		323.001	25385.4	0.05		268.971	27031.7	0.05		409.209	250298	0.28
328.917	32256	0.05		359.072	21138.4	0.04		323.095	163448	0.35		269.011	39550.1	0.07		409.214	215118	0.24
328.936	23878.3	0.04		360.08	20534.9	0.04		324.126	40840.2	0.09		269.104	38443.5	0.07		409.22	225763	0.25
330.926	64797.3	0.1		361.069	15732.4	0.03		324.735	24787.7	0.05		269.136	81265	0.15		409.225	157103	0.17
330.97	69706.4	0.1		363.014	39089.3	0.07		324.998	10414.5	0.02		269.936	172917	0.33		409.231	140330	0.15
332.922	32805.9	0.05		364.893	12152.4	0.02		325.093	47287.9	0.1		269.995	66993.8	0.13		409.236	159631	0.18
332.968	23915.1	0.04		365.074	161851	0.29		326.732	10706	0.02		270.966	564984	1.07		409.242	131036	0.14
332.973	28130.2	0.04		366.077	16127.7	0.03		327.037	66565.8	0.14		271.115	28251.3	0.05		409.248	137330	0.15
333.051	31047.8	0.05		367.054	68021.6	0.12		327.057	14787	0.03		271.932	100987	0.19		409.253	122551	0.13
333.137	22363.1	0.03		367.07	45763.1	0.08		327.894	44473.2	0.1		272.963	165132	0.31		409.259	98127.5	0.11
334.92	105592	0.16		368.834	10755.1	0.02		328.054	28199.1	0.06		272.982	25111.3	0.05		409.264	113857	0.13
336.917	59499.3	0.09		369.027	39740	0.07		328.917	28297.2	0.06		273.002	196691	0.37		409.27	107604	0.12
337.002	21694.9	0.03		369.05	39197.2	0.07		329.053	356092	0.76		273.066	36300	0.07		409.275	29792	0.03
338.915	19491.5	0.03		370.741	28204.5	0.05		329.891	39054	0.08		273.99	23539	0.04		409.282	27614.3	0.03
340.001	20800.4	0.03		371.024	22859.4	0.04		330.049	24984.5	0.05		274.001	115737	0.22		409.287	157695	0.17
340.103	52476.1	0.08		372.116	231887	0.42		330.056	28501.2	0.06		274.998	3.69123e+06	6.98		409.292	107654	0.12
340.954	147540	0.22		372.738	61599.6	0.11		330.069	30989.5	0.07		275.996	55178.8	0.1		409.298	78430.1	0.09
341.028	31325.4	0.05		373.024	13273.5	0.02		331.053	476805	1.02		276.002	156650	0.3		409.303	59018.9	0.06
341.954	18323.3	0.03		373.119	26665	0.05		331.069	19820.8	0.04		276.982	32528.3	0.06		409.309	41551.7	0.05
342.069	41865.3	0.06		374.112	86134.2	0.16		332.057	43052.2	0.09		276.994	822350	1.55		409.314	82034	0.09
342.951	43337	0.07		374.735	49684.1	0.09		332.956	23245.3	0.05		276.999	489282	0.93		409.32	24682.5	0.03
344.949	36004.9	0.05		375.029	18348	0.03		333.049	180236	0.39		277.037	28704.9	0.05		409.325	45585.6	0.05
344.986	38733.4	0.06		375.897	29868.6	0.05		334.951	44519.8	0.1		277.999	21223.7	0.04		409.331	27677.7	0.03
346.989	41922.1	0.06		376.732	16929	0.03		335.046	12115.7	0.03		278.002	25447	0.05		409.336	27623.5	0.03
348.936	137357	0.21		376.928	95491.6	0.17		335.052	19470	0.04		278.068	67029.4	0.13		409.342	23387.9	0.03
348.99	48541.1	0.07		377.895	41100.2	0.07		337.047	20394.3	0.04		278.994	364146	0.69		409.348	30208.5	0.03
349.183	585158	0.88		378.925	88150.4	0.16		338.027	17960.4	0.04		279.016	45596.2	0.09		409.353	19292.2	0.02
349.936	18605.6	0.03		379.152	111904	0.2		340.102	10553.7	0.02		280.069	93157.8	0.18		409.359	17570	0.02
350.187	85223.3	0.13		379.891	15360.8	0.03		341.028	85515.4	0.18		280.092	23076.8	0.04		409.364	40793.4	0.04
350.933	77891.3	0.12		380.156	16899.6	0.03		342.069	56726.4	0.12		280.933	102740	0.19		409.37	27534.4	0.03
350.983	195370	0.29		380.922	23596.3	0.04		343.025	23623.6	0.05		280.991	123872	0.23		409.387	24133.1	0.03
351.156	35613.8	0.05		381.054	220380	0.4		343.073	13340	0.03		281.048	48661.3	0.09		409.392	58427.6	0.06
352.931	42974.7	0.06		382.085	133147	0.24		343.13	11006.1	0.02		281.172	22963.5	0.04		409.397	18118.9	0.02
352.981	47181.2	0.07		383.051	138600	0.25		344.065	14163.4	0.03		282.064	29295.9	0.06		410.074	15396.6	0.02
353.135	141098	0.21		383.116	16951.2	0.03		348.936	12389.3	0.03		282.93	25953.7	0.05		410.079	13614.6	0.01
354.97	92056.9	0.14		384.082	38956.6	0.07		348.967	147842	0.32		282.992	39552.9	0.07		410.085	19980	0.02
356.967	23690.7	0.04		385.049	14878.1	0.03		348.99	54568.2	0.12		283.115	23182.1	0.04		410.091	26289.3	0.03
357.025	143343	0.22		385.853	56677.8	0.1		349.183	604225	1.29		283.124	30687.8	0.06		410.096	27318.1	0.03
358.921	17218.9	0.03		387.18	113222	0.21		350.186	86064.8	0.18		284.134	96571.4	0.18		410.102	36512.3	0.04
358.965	49226.5	0.07		387.85	67726.6	0.12		350.983	182566	0.39		284.884	21761.8	0.04		410.107	38688.9	0.04
358.978	18092.6	0.03		388.183	22193.3	0.04		351.156	34179.7	0.07		284.928	38353.4	0.07		410.113	42206.8	0.05
359.026	73850	0.11		389.847	33375.3	0.06		352.028	30974.7	0.07		284.989	34654.3	0.07		410.118	40467.9	0.04
359.891	23505.4	0.04		391.01	96212.8	0.18		352.98	54219.6	0.12		285.027	34000.3	0.06		410.124	50466.4	0.06
360.18	4.56345e+06	6.86		391.152	29146	0.05		353.059	9980.3	0.02		289.111	456111	0.86		410.129	54634.3	0.06
361.021	41777.1	0.06		393.007	55908.6	0.1		353.135	171701	0.37		290.114	77920	0.15		410.135	57881.2	0.06
361.183	505001	0.76		393.209	128985	0.23		353.925	16977.1	0.04		291.089	36280.3	0.07		410.141	83244	0.09
362.176	170537	0.26		394.212	11483.2	0.02		354.025	14592.7	0.03		291.12	28187.3	0.05		410.146	84149.6	0.09
362.915	19180.3	0.03		395.005	16764.6	0.03		354.97	10566.7	0.02		293.032	59916.2	0.11		410.165	22028992	24.24
362.952	92254.9	0.14		400.871	29205.6	0.05		355.926	21862.8	0.05		294.949	86651.7	0.16		410.185	19328.5	0.02
364.893	68311	0.1		401.143	52208.7	0.09		356.085	14808.9	0.03		295.011	26162.6	0.05		410.191	80668	0.09
364.949	53838.3	0.08		402.868	26124.4	0.05		357.922	11359	0.02		295.1	93483.3	0.18		410.196	54117	0.06
364.999	18023.4	0.03		403.138	15523.9	0.03		358.08	10582.8	0.02		295.151	44311.3	0.08		410.202	37795.2	0.04
365.019	18687.8	0.03		404.83	10758.1	0.02		358.1	23582	0.05		298.062	38334.5	0.07		410.207	16058.7	0.02
365.074	58585.2	0.09		406.1	11628.3	0.02		358.824	14375.3	0.03		298.899	33234.6	0.06		410.213	15557	0.02
366.891	28799.6	0.04		406.207	93943.7	0.17		360.08	12406.6	0.03		298.944	147848	0.28		410.291	16703.1	0.02
366.946	48264.9	0.07		406.826	19516.8	0.04		360.18	2.79562e+06	5.99		299.042	42078.8	0.08		411.017	48698.1	0.05
367.016	16964.1	0.03		408.155	12069.4	0.02		361.183	315948	0.68		299.944	24347.4	0.05		411.168	2676994	2.95
368.95	24633.7	0.04		408.921	11753.9	0.02		361.983	11403.2	0.02		300.941	44926.4	0.08		411.982	21151.1	0.02
369.027	89280.4	0.13		408.955	12798	0.02		362.176	103567	0.22		301.141	130312	0.25		412.17	282908	0.31
371.025	48151.7	0.07		408.958	12637.7	0.02		363.014	84714.5	0.18		302.144	26445.5	0.05		413.015	23031.4	0.03
372.116	66690	0.1		408.976	16911.8	0.03		364.894	47460.4	0.1		302.894	44769	0.08		413.266	428588	0.47
372.981	29647.3	0.04		408.988	15969.9	0.03		365.01	17964.3	0.04		304.024	32325.8	0.06		413.869	11335.6	0.01
374.112	15994.1	0.02		408.992	15095.2	0.03		365.053	17596.4	0.04		304.891	21550.4	0.04		413.99	16560.2	0.02
374.984	17502.4	0.03		408.998	14298.2	0.03		365.074	99527.9	0.21		304.978	28582.7	0.05		414.27	101108	0.11
375.029	182811	0.27		409.01	16104.5	0.03		365.156	15284	0.03		305.105	30237.1	0.06		417.03	26972.3	0.03
376.93	19708.4	0.03		409.016	16985.3	0.03		366.89	24929.5	0.05		305.157	1.6584e+06	3.14		418.223	24657.4	0.03
377.026	28754.3	0.04		409.031	26598.1	0.05		366.978	19071	0.04		306.16	194000	0.37		419.028	34169.9	0.04
379.152	150239	0.23		409.059	26614.3	0.05		367.07	25964.2	0.06		307.115	2481097	4.69		421.048	15312.9	0.02
380.156	24502.1	0.04		409.065	24489.7	0.04		369.027	40047.9	0.09		308.118	337226	0.64		423.032	58164.8	0.06
382.162	229239	0.34		409.076	31452.1	0.06		371.025	19784.4	0.04		308.928	47135.3	0.09		423.175	32106.9	0.04
382.966	19737.6	0.03		409.082	29550.9	0.05		372.116	186213	0.4		309.027	83856.4	0.16		423.178	31515.2	0.03
385.073	128633	0.19		409.093	40008.1	0.07		373.119	18912.6	0.04		309.043	27659.3	0.05		425.031	29804.3	0.03
385.854	22500.1	0.03		409.115	61700.5	0.11		373.937	14598.8	0.03		309.203	439460	0.83		425.135	547862	0.6
387.18	622462	0.94		409.126	79699.5	0.14		374.112	70643.2	0.15		310.207	72456.3	0.14		426.14	117171	0.13
387.849	33117.1	0.05		409.142	127710	0.23		375.029	72264.5	0.15		311.042	62828	0.12		427.135	24808.2	0.03
388.183	151307	0.23		409.162	44472688	80.9		375.117	25174.5	0.05		311.085	27150.5	0.05		428.19	90320.9	0.1
391.01	107665	0.16		409.193	143300	0.26		376.929	11012.8	0.02		311.146	33509	0.06		430.697	33606.3	0.04
391.152	50503.2	0.08		409.204	140481	0.26		376.962	48275.6	0.1		312.96	159584	0.3		432.238	198496	0.22
393.006	60167.2	0.09		409.214	98658.2	0.18		377.006	49845	0.11		313.959	30945.7	0.06		432.691	30492.5	0.03
393.209	77326.9	0.12		409.22	103128	0.19		377.025	12300	0.03		314.045	74448.5	0.14		433.074	30449.3	0.03
399.004	18331.1	0.03		409.242	53094.1	0.1		377.97	18452.4	0.04		314.956	47010.6	0.09		433.242	42313.1	0.05
400.871	193777	0.29		409.253	51314.1	0.09		378.926	10164.7	0.02		316.91	85683.8	0.16		433.855	30494.7	0.03
401.002	31190.4	0.05		409.266	36762.8	0.07		379.003	30718.5	0.07		316.954	73152.3	0.14		434.888	36879.2	0.04
402.868	171858	0.26		409.27	40009.1	0.07		379.152	107727	0.23		318.907	51628.7	0.1		434.965	13800.1	0.02
404.144	85790.4	0.13		409.298	29358.1	0.05		379.97	64652.4	0.14		320.905	63889.4	0.12		435.853	53747.8	0.06
404.865	49618.6	0.07		409.304	28857.2	0.05		380.155	17927.9	0.04		322.035	76586.2	0.14		436.882	45485.7	0.05
406.207	265955	0.4		409.309	30312.9	0.06		380.993	32855.8	0.07		322.902	29169	0.06		436.959	13565	0.01
407.21	43298.8	0.07		409.32	29555.9	0.05		381.054	56295.2	0.12		322.944	44975.7	0.09		437.233	20288.8	0.02
408.095	35601.7	0.05		409.331	23489.1	0.04		381.168	10237.6	0.02		323.095	43509.9	0.08		437.848	28353	0.03
408.971	17014.4	0.03		409.337	20492.4	0.04		381.966	22220.9	0.05		323.915	32855	0.06		438.882	14161.3	0.02
408.982	21579.1	0.03		409.342	21958.5	0.04		382.085	42819.8	0.09		324.126	36753	0.07		439.013	75540.7	0.08
408.993	24393.2	0.04		409.354	20733.9	0.04		382.162	195629	0.42		325.162	22356.6	0.04		440.043	179871	0.2
409.009	22057.9	0.03		409.364	16817.2	0.03		383.051	33044.9	0.07		326.029	29563.5	0.06		441.009	70210.1	0.08
409.015	22835.8	0.03		409.37	15092.9	0.03		383.166	15479.3	0.03		326.066	20637.7	0.04		441.073	41470.4	0.05
409.02	28319	0.04		409.375	15264.6	0.03		385.073	72469.7	0.16		326.939	68856.5	0.13		441.152	17281.1	0.02
409.031	33124	0.05		409.399	14605.4	0.03		385.853	81108.7	0.17		326.975	72455.7	0.14		442.041	117092	0.13
409.054	29450	0.04		409.403	14222.2	0.03		387.18	142211	0.3		327.037	167898	0.32		443.006	14496.1	0.02
409.059	30917.5	0.05		409.414	12694.7	0.02		387.85	102870	0.22		328.918	64937.1	0.12		445.313	25831.7	0.03
409.071	42236.1	0.06		409.427	10777.8	0.02		387.952	41505.2	0.09		330.926	59818.7	0.11		448.968	24610.8	0.03
409.074	37140.6	0.06		409.431	11542.2	0.02		388.183	29717.2	0.06		330.97	81283.6	0.15		450.075	26427.5	0.03
409.087	43990.7	0.07		409.985	15582.2	0.03		389.847	43560.5	0.09		332.922	39284.4	0.07		450.966	23007.2	0.03
409.092	43324.5	0.07		409.992	12029	0.02		389.948	20916	0.04		332.967	22632	0.04		455.217	17946.7	0.02
409.098	47275.3	0.07		410.165	10618316	19.32		391.01	101139	0.22		333.051	26119.3	0.05		456.945	101313	0.11
409.103	40137	0.06		410.192	30459.5	0.06		391.151	14120.2	0.03		334.92	135070	0.26		458.943	97264.8	0.11
409.115	74085.5	0.11		410.196	31497	0.06		393.006	57504.4	0.12		336.917	79007.1	0.15		460.938	29153.1	0.03
409.126	90425.9	0.14		410.208	25820.2	0.05		393.209	106549	0.23		338.915	29214.6	0.06		462.102	76861.7	0.08
409.138	139274	0.21		410.219	15629.9	0.03		394.212	10486.1	0.02		340.954	93570.8	0.18		463.133	98592.6	0.11
409.142	188486	0.28		410.224	15858.9	0.03		397.131	11480.5	0.02		342.069	76081.9	0.14		463.172	16322.9	0.02
409.162	62254420	93.56		411.017	17912.5	0.03		398.987	24630.1	0.05		342.951	25796.8	0.05		464.097	13824.5	0.02
409.193	211331	0.32		411.168	1.25234e+06	2.28		400.871	74613.7	0.16		344.065	23632.5	0.04		467.121	121448	0.13
409.197	186743	0.28		411.983	43847.3	0.08		400.984	12015.6	0.03		344.986	40302.7	0.08		468.124	12402.3	0.01
409.203	187088	0.28		412.17	135411	0.25		402.867	65604.8	0.14		347.041	23149.8	0.04		469.117	28128.6	0.03
409.208	163291	0.25		413.266	368745	0.67		404.144	131196	0.28		348.936	149910	0.28		472.058	11963	0.01
409.214	157539	0.24		413.87	13228.8	0.02		404.865	15314	0.03		348.99	35374.7	0.07		476.021	23958.4	0.03
409.219	135388	0.2		414.27	89539.5	0.16		406.101	12733.2	0.03		349.183	496771	0.94		478.018	26349.3	0.03
409.225	106961	0.16		417.031	31851.8	0.06		406.207	142330	0.3		349.936	24234.3	0.05		480.99	35337.8	0.04
409.231	106432	0.16		418.223	21476.9	0.04		406.973	38037.9	0.08		350.187	68227.4	0.13		482.988	30991.7	0.03
409.236	85346.4	0.13		419.028	33967.9	0.06		407.146	11034.4	0.02		350.933	96449.1	0.18		487.178	40560.6	0.04
409.242	78489.6	0.12		423.032	29239.3	0.05		407.21	21369.3	0.05		350.987	25095.6	0.05		489.339	51228.6	0.06
409.247	61872.3	0.09		425.013	16674.3	0.03		409.058	12107.9	0.03		352.931	56706.5	0.11		492.258	36744.9	0.04
409.253	58495.6	0.09		425.03	16181.3	0.03		409.071	13680.6	0.03		354.97	47724.5	0.09		492.845	42615	0.05
409.258	61966.7	0.09		425.136	321642	0.59		409.08	11981.5	0.03		358.965	22335.8	0.04		493.812	29115.5	0.03
409.27	59984.7	0.09		426.14	70234.6	0.13		409.086	14345.2	0.03		359.891	25299.3	0.05		494.843	72161.2	0.08
409.293	32771.6	0.05		427.009	15691.3	0.03		409.09	14156.7	0.03		361.019	58943.7	0.11		495.808	18606.3	0.02
409.298	42285.3	0.06		428.189	69894.5	0.13		409.097	17790.7	0.04		362.016	23493.6	0.04		496.839	42659.4	0.05
409.303	43005.1	0.06		428.699	12958.3	0.02		409.101	17919.8	0.04		362.952	85215.1	0.16		498.003	73133.8	0.08
409.309	39421.6	0.06		429.897	12498.8	0.02		409.108	18599.7	0.04		363.014	1.1092e+06	2.1		498.078	15739.6	0.02
409.314	37938.2	0.06		430.169	86528.9	0.16		409.113	21774.3	0.05		364.017	92691.8	0.18		498.968	13484.9	0.01
409.32	34636.4	0.05		430.697	37032	0.07		409.125	19911.2	0.04		364.894	125367	0.24		499.033	37767.5	0.04
409.325	35879.6	0.05		431.894	12165.7	0.02		409.131	27182.1	0.06		364.949	52579.8	0.1		499.187	39159.1	0.04
409.331	30522.8	0.05		432.164	25308.4	0.05		409.136	45834.5	0.1		365.011	313738	0.59		499.999	66527.3	0.07
409.337	32552.8	0.05		432.238	80306.7	0.15		409.141	79358.6	0.17		366.014	22512.3	0.04		500.238	59498.4	0.07
409.342	31616.2	0.05		432.693	30650.8	0.06		409.162	27808020	59.54		366.891	71720.9	0.14		501.03	17956	0.02
409.347	26568.1	0.04		433.242	15927.1	0.03		409.196	85988.9	0.18		366.947	48478.3	0.09		501.209	300230	0.33
409.353	25314.2	0.04		433.856	43129.9	0.08		409.2	77580.3	0.17		369.027	76583	0.14		502.212	78959.2	0.09
409.359	23829.2	0.04		434.69	12244.3	0.02		409.206	67940.6	0.15		371.025	40936.8	0.08		508.105	13680.2	0.02
409.364	23199.3	0.03		434.888	15875.6	0.03		409.212	63564.4	0.14		375.029	154717	0.29		508.128	15468.9	0.02
409.37	21172.7	0.03		435.853	69400.4	0.13		409.217	58011.4	0.12		377.026	36788.2	0.07		508.136	14515.2	0.02
409.375	22368.1	0.03		436.883	22632.3	0.04		409.223	53534.5	0.11		379.152	45466.6	0.09		508.144	15736	0.02
409.398	18425.1	0.03		437.235	29746.4	0.05		409.241	33977.5	0.07		382.085	21884	0.04		508.151	16551.4	0.02
409.403	19153	0.03		437.849	43415.9	0.08		409.251	24890.7	0.05		383.116	149696	0.28		508.159	15926.5	0.02
409.409	16973.2	0.03		439.013	93742.4	0.17		409.257	23798.3	0.05		384.193	86591.5	0.16		508.167	17195	0.02
409.414	18941.2	0.03		440.043	96183	0.17		409.269	17683.8	0.04		387.18	334308	0.63		508.174	20672.3	0.02
409.431	16609.5	0.02		441.009	86441.3	0.16		409.274	19112.6	0.04		387.849	28918.8	0.05		508.182	23124.5	0.03
410.165	15000288	22.54		442.041	56054.1	0.1		409.292	9974.6	0.02		388.183	75398.9	0.14		508.19	25175.4	0.03
410.191	40900.5	0.06		443.007	22373.1	0.04		409.297	13791.9	0.03		391.01	99646.6	0.19		508.197	28112.7	0.03
410.196	46324.7	0.07		445.314	19399.4	0.04		409.302	14781.1	0.03		393.006	60368.7	0.11		508.204	17979.6	0.02
410.202	39536.9	0.06		445.809	18694.2	0.03		409.306	13591.4	0.03		393.209	80243.6	0.15		508.213	41686.1	0.05
410.207	38103	0.06		448.968	51938.2	0.09		409.313	13445.1	0.03		398.875	38099.5	0.07		508.22	42238.8	0.05
410.213	33730.8	0.05		450.966	47957	0.09		409.318	13084.4	0.03		400.871	364304	0.69		508.228	80411	0.09
410.218	23519.7	0.04		452.963	17207.2	0.03		409.323	12130.3	0.03		401.872	33725.7	0.06		508.254	16861324	18.56
410.224	26164	0.04		462.172	38407.8	0.07		409.328	10350.7	0.02		402.867	332918	0.63		508.29	55865.1	0.06
410.229	20224.8	0.03		462.249	18782	0.03		409.335	10771.5	0.02		403.87	24191.6	0.05		508.297	50009.7	0.06
411.168	1.74253e+06	2.62		464.167	10798.3	0.02		409.341	12259.9	0.03		404.865	105020	0.2		508.305	48206	0.05
412.17	190721	0.29		467.121	54158.3	0.1		410.165	6602659	14.14		406.207	83258.9	0.16		508.313	47440.2	0.05
413.266	283966	0.43		467.946	14492.8	0.03		410.184	17434.7	0.04		409.048	26091.6	0.05		508.32	39475.1	0.04
414.1	16903.6	0.03		469.941	20405.4	0.04		410.19	26064.3	0.06		409.053	21519.7	0.04		508.328	34984.3	0.04
414.27	65670.2	0.1		476.986	13547.1	0.02		410.195	25595.8	0.05		409.059	21901.1	0.04		508.336	32482.1	0.04
418.222	837629	1.26		477.076	14243.9	0.03		410.2	23942.1	0.05		409.065	23698.9	0.04		508.343	22297.9	0.02
419.225	198938	0.3		480.991	19086.1	0.03		410.205	20260.5	0.04		409.07	28044.8	0.05		508.351	23064.7	0.03
421.049	282673	0.42		482.988	19229.2	0.03		410.211	17055	0.04		409.076	26281.2	0.05		508.357	14251.9	0.02
422.053	17515.2	0.03		488.654	12371.8	0.02		410.216	13621.4	0.03		409.081	25139	0.05		508.367	19153.9	0.02
423.045	88512.2	0.13		489.339	33491.8	0.06		410.222	10129.8	0.02		409.087	32034.5	0.06		508.373	12421.7	0.01
425.136	257920	0.39		490.28	45734.7	0.08		410.938	17052.3	0.04		409.092	36140.6	0.07		508.382	12892.3	0.01
425.929	18706.8	0.03		490.652	17073.5	0.03		411.168	754955	1.62		409.098	33487.7	0.06		508.389	12601.1	0.01
426.14	54011.6	0.08		491.815	19571.1	0.04		412.17	84978.5	0.18		409.103	34698.6	0.07		509.257	4.48796e+06	4.94
429.897	45331.5	0.07		492.259	13859.7	0.03		413.266	278386	0.6		409.109	36794.3	0.07		510.26	736082	0.81
431.1	35233.3	0.05		492.846	16660.3	0.03		413.946	37456.8	0.08		409.115	56815.1	0.11		511.209	454949	0.5
431.894	47251.3	0.07		493.812	43033.3	0.08		414.27	66564.1	0.14		409.12	41947.2	0.08		511.262	97795	0.11
432.238	180364	0.27		494.843	32564.5	0.06		415.947	24901.5	0.05		409.126	44663.2	0.08		512.212	142240	0.16
433.242	36700.3	0.06		495.809	32598.1	0.06		417.944	9944.9	0.02		409.131	51289	0.1		512.962	11826.4	0.01
439.946	20844.5	0.03		496.839	18543.2	0.03		419.941	23789.9	0.05		409.137	73365.1	0.14		514.904	27597.4	0.03
445.314	16569.5	0.02		496.971	20731.7	0.04		421.049	116924	0.25		409.142	132204	0.25		516.901	38970.6	0.04
446.253	19046.3	0.03		498.002	34484.3	0.06		421.939	13930.8	0.03		409.162	28814116	54.47		518.275	11887.9	0.01
448.969	32468.7	0.05		498.968	29822.6	0.05		423.045	37008.4	0.08		409.187	69698.5	0.13		518.898	12846.8	0.01
450.076	248758	0.37		499.999	29447.9	0.05		425.136	918397	1.97		409.192	102109	0.19		520.061	31453.2	0.03
450.966	30413.8	0.05		500.239	283042	0.51		426.139	211922	0.45		409.198	87861.2	0.17		520.253	92585.8	0.1
452.073	82898.4	0.12		501.209	147586	0.27		427.134	54883.9	0.12		409.203	90877.5	0.17		521.091	42537.6	0.05
455.218	25717.5	0.04		501.243	69550.9	0.13		428.19	17951.7	0.04		409.209	74994.9	0.14		521.167	21980.2	0.02
457.954	27755.7	0.04		502.212	37864.9	0.07		429.897	23927.9	0.05		409.214	40787.3	0.08		521.257	26880.8	0.03
458.069	27378.3	0.04		502.245	12903.5	0.02		431.1	21262	0.05		409.22	78925	0.15		521.287	15485.1	0.02
460.068	22012	0.03		508.213	23286	0.04		431.894	19661.9	0.04		409.225	33968.4	0.06		522.057	11160.3	0.01
467.077	53268.5	0.08		508.221	16803.9	0.03		432.238	189796	0.41		409.231	49110.4	0.09		522.221	15165.9	0.02
471.972	20126.3	0.03		508.229	17305.7	0.03		433.242	43802	0.09		409.237	43350.7	0.08		527.204	99533.5	0.11
472.058	67917.6	0.1		508.254	11011262	20.03		437.235	27847.7	0.06		409.242	43633.7	0.08		528.207	23064.8	0.03
477.076	168793	0.25		508.29	27277.3	0.05		438.998	23522.6	0.05		409.248	37544.7	0.07		528.931	12702.6	0.01
477.204	16173.9	0.02		508.298	19072.3	0.03		440.043	19960.5	0.04		409.253	24827.9	0.05		530.236	726834	0.8
478.08	34752.4	0.05		508.306	20979	0.04		441.152	17971.9	0.04		409.259	38390.2	0.07		531.239	200337	0.22
479.073	51920.7	0.08		508.313	20773.6	0.04		443.811	10091.7	0.02		409.264	22505.2	0.04		532.242	30460.4	0.03
489.339	28824	0.04		508.32	14036.4	0.03		445.313	19135.8	0.04		409.27	29115.9	0.06		533.365	67855.2	0.07
492.259	18256.1	0.03		508.329	11025.7	0.02		445.809	24240.5	0.05		410.165	6.7612e+06	12.78		534.945	19561.3	0.02
499.187	81112.5	0.12		509.257	2.91159e+06	5.3		447.805	10761.5	0.02		411.168	782015	1.48		537.394	1.70691e+06	1.88
501.209	170070	0.26		510.26	478311	0.87		448.968	54114.1	0.12		412.17	84871.5	0.16		538.264	46593.2	0.05
502.213	37749.1	0.06		511.209	211761	0.39		450.076	110389	0.24		413.266	276133	0.52		538.398	539489	0.59
508.198	18414.9	0.03		511.263	65615.8	0.12		450.966	52114.6	0.11		414.27	66635.6	0.13		539.388	47651.4	0.05
508.213	38652.3	0.06		512.212	66099.7	0.12		452.073	33353.7	0.07		416.933	29520.4	0.06		539.402	76474.4	0.08
508.221	33630.6	0.05		512.963	13081.9	0.02		452.963	9958.8	0.02		418.222	257461	0.49		543.15	53060.3	0.06
508.228	41315.4	0.06		518.275	15750.5	0.03		455.218	54816.8	0.12		419.225	61391.6	0.12		545.214	30535.1	0.03
508.254	18745024	28.17		520.254	105944	0.19		458.924	11481	0.02		425.135	42292.9	0.08		552.8	16690.8	0.02
508.29	57344.7	0.09		521.258	29205.3	0.05		462.102	18467.7	0.04		429.897	67129.1	0.13		553.389	23891.6	0.03
508.297	49542.7	0.07		522.221	89982.4	0.16		462.249	20274	0.04		431.894	63497	0.12		554.797	11440	0.01
508.305	48078.3	0.07		523.224	23395.8	0.04		467.077	14454.9	0.03		432.238	197756	0.37		555.172	22333.3	0.02
508.313	35720.2	0.05		526.241	83308	0.15		467.121	18910.7	0.04		433.242	42787.2	0.08		555.961	26147.9	0.03
508.32	30842.3	0.05		527.204	43159.6	0.08		468.001	14875.6	0.03		446.253	127137	0.24		556.991	20859.7	0.02
508.328	20126.8	0.03		527.244	22641.1	0.04		472.058	53792.2	0.12		447.256	26355	0.05		557.958	33749.9	0.04
508.336	17929.2	0.03		527.9	18746.8	0.03		477.076	41496.1	0.09		448.969	27275.1	0.05		558.267	12767.7	0.01
509.257	4.841e+06	7.28		530.236	560335	1.02		489.339	31551.5	0.07		450.966	25738.1	0.05		558.988	15054	0.02
510.26	797342	1.2		531.239	153501	0.28		499.187	49343.1	0.11		451.03	186577	0.35		567.195	37437.3	0.04
510.946	27334.9	0.04		532.242	23358.4	0.04		500.239	358182	0.77		452.91	58942	0.11		570.268	14274.5	0.02
511.209	313027	0.47		532.948	15413.3	0.03		501.209	102362	0.22		453.027	50828.3	0.1		572.862	21187.8	0.02
511.263	110857	0.17		533.366	45383.5	0.08		501.243	96434.2	0.21		454.907	30457	0.06		574.859	38080.3	0.04
512.213	99652.4	0.15		534.34	11157.9	0.02		502.212	21445.8	0.05		458.924	37887.6	0.07		576.857	17546.8	0.02
518.275	191715	0.29		534.945	30025.5	0.05		502.244	30558.3	0.07		460.92	33064.1	0.06		577.392	69373.6	0.08
519.278	51545.8	0.08		536.942	15379.1	0.03		503.767	10013.5	0.02		467.076	35138.1	0.07		579.051	31102.7	0.03
520.254	570571	0.86		537.395	2.07124e+06	3.77		508.254	8412984	18.01		468.124	22942.9	0.04		581.047	18094.9	0.02
521.257	167874	0.25		538.265	27865.4	0.05		508.288	14237.9	0.03		472.073	22797.6	0.04		589.225	28115.9	0.03
527.204	67696.4	0.1		538.398	653126	1.19		508.294	11780	0.03		474.248	25268.2	0.05		591.241	21607.1	0.02
530.236	24937.6	0.04		539.388	59681.4	0.11		509.257	2.14647e+06	4.6		477.076	163627	0.31		592.896	20064.2	0.02
531.124	38734.5	0.06		539.403	94398.3	0.17		509.955	13167	0.03		478.08	33357.7	0.06		593.934	19758.9	0.02
531.236	40301.9	0.06		551.77	18892.4	0.03		510.26	354133	0.76		479.073	47904.7	0.09		601.109	18372.4	0.02
533.147	53039.1	0.08		553.767	17432.6	0.03		511.209	136043	0.29		488.887	125794	0.24		610.3	110032	0.12
533.366	40229.7	0.06		554.93	13571.4	0.02		511.263	50816.4	0.11		490.767	23159.5	0.04		611.304	33159.3	0.04
537.395	1.02743e+06	1.54		555.173	17272.2	0.03		512.212	44290.4	0.09		490.883	113874	0.22		615.916	17541.6	0.02
538.398	332665	0.5		555.96	17053.1	0.03		518.275	51683.9	0.11		492.764	32598	0.06		616.947	12490.4	0.01
539.402	36907.6	0.06		556.927	25172.6	0.05		520.254	79378.6	0.17		492.88	32577.8	0.06		621.417	53001.2	0.06
545.214	37555.4	0.06		557.958	23146.4	0.04		521.258	14338	0.03		500.239	99914.8	0.19		626.295	20043.3	0.02
569.123	27197.7	0.04		558.924	13215.9	0.02		527.204	27958.7	0.06		501.209	46390.6	0.09		636.486	69579.9	0.08
577.392	33805.5	0.05		577.392	43284.6	0.08		530.236	11404.3	0.02		508.213	20520	0.04		637.49	16209.7	0.02
591.241	21326.1	0.03		610.301	69120.7	0.13		533.146	15189.9	0.03		508.221	24224.9	0.05		647.26	315851	0.35
610.301	137352	0.21		611.304	18990.1	0.03		533.366	44631.3	0.1		508.228	28425.8	0.05		648.263	101540	0.11
611.304	47552.6	0.07		615.917	14457.3	0.03		537.395	1.58238e+06	3.39		508.254	8.16502e+06	15.44		651.243	12697.2	0.01
621.418	22098.6	0.03		621.418	27577.3	0.05		538.265	29288	0.06		508.29	26967.1	0.05		665.444	23330.1	0.03
626.296	23391.9	0.04		636.487	128127	0.23		538.398	500203	1.07		508.297	26271.4	0.05		669.243	37259.5	0.04
636.487	69617.7	0.1		637.49	43759.5	0.08		539.388	47158.5	0.1		508.305	21847.2	0.04		675.422	44687.2	0.05
647.261	352382	0.53		665.445	11654.8	0.02		539.403	71988.2	0.15		509.257	2.08155e+06	3.94		685.435	17167.6	0.02
648.264	111810	0.17		675.423	12366.2	0.02		545.214	21060.4	0.05		510.26	354217	0.67		693.287	175542	0.19
653.302	21612.6	0.03		693.288	55927.1	0.1		553.369	23076.5	0.05		511.209	130238	0.25		694.291	67902.3	0.07
675.423	26037.6	0.04		694.291	12570.5	0.02		577.392	42782.4	0.09		511.263	47258	0.09		696.964	11153	0.01
693.288	127707	0.19		780.445	26072.6	0.05		591.241	12132.5	0.03		512.213	36320.5	0.07		737.368	25285.4	0.03
694.291	47664.4	0.07		782.442	32896.9	0.06		610.301	48639.1	0.1		518.275	239589	0.45		780.444	19419.4	0.02
774.515	15928.2	0.02		784.439	21368.1	0.04		611.304	9891.1	0.02		519.278	69491.2	0.13		782.442	19897.1	0.02
795.335	404405	0.61		786.436	12009.3	0.02		621.418	28673.2	0.06		520.254	225026	0.43		784.438	16839.1	0.02
796.338	191872	0.29		795.335	146654	0.27		636.487	113939	0.24		521.257	64786.7	0.12		784.526	13701.5	0.02
797.342	49547.1	0.07		796.338	67277.4	0.12		637.49	40008.1	0.09		527.204	25525.8	0.05		795.334	585514	0.64
874.48	26141.1	0.04		797.345	12290.2	0.02		647.261	110321	0.24		537.395	542481	1.03		796.338	281160	0.31
898.402	23103.6	0.03		871.284	14147.3	0.03		648.264	33868.4	0.07		538.398	175308	0.33		797.342	75212.4	0.08
899.382	15988.9	0.02		879.537	11083.1	0.02		665.444	11000.8	0.02		569.123	22956.6	0.04		798.372	16831.1	0.02
923.567	129776	0.2		881.534	16882.6	0.03		693.288	56497.8	0.12		603.169	23025.8	0.04		871.283	12820.4	0.01
924.57	74708.8	0.11		883.531	11339.4	0.02		694.291	17204.4	0.04		610.301	55905.8	0.11		889.417	51846.8	0.06
991.42	68834.1	0.1		889.418	11685	0.02		795.335	68481.4	0.15		636.487	34049.6	0.06		890.42	24677.7	0.03
992.423	38573.9	0.06		923.567	98278	0.18		796.338	30018.5	0.06		693.288	27120.4	0.05		896.462	11933.1	0.01
993.421	80806.5	0.12		924.57	49985.1	0.09		923.567	64450.7	0.14		795.335	107623	0.2		923.567	144637	0.16
994.424	42898.2	0.06		1051.8	34704.2	0.06		924.57	34695.5	0.07		796.338	49165.9	0.09		924.57	79577	0.09
995.418	21286.1	0.03		1052.8	17963.2	0.03		1051.8	18549.4	0.04		923.567	27963.4	0.05		925.573	15084.9	0.02
995.418	21286.1	0.03		1052.8	17963.2	0.03		1051.8	18549.4	0.04		923.567	27963.4	0.05		925.573	15084.9	0.02

## Sheet: Assigned data - negative mode
		Summary for concatentation																Summary for concatentation																Summary for concatentation
		Sample	FTMS - p ESI Full ms [80.00-1500.00]				HD_POP1neg.RAW											Sample	FTMS - p ESI Full ms [80.00-1500.00]				HD_POP2neg.RAW											Sample	FTMS - p ESI Full ms [80.00-1500.00]				HD_POP3neg.RAW
		Mode	negative mode															Mode	negative mode															Mode	negative mode
		No peaks	999															No peaks	999															No peaks	999
		No matched peaks	160															No matched peaks	212															No matched peaks	219
		Background level	50															Background level	50															Background level	50
		Error	0.0007															Error	0.0007															Error	0.0007
		Metabolite	No possible	Possible metabolite (5 shown max)					Metabolite		Expected	Detected						Metabolite	No possible	Possible metabolite (5 shown max)					Metabolite		Expected	Detected						Metabolite	No possible	Possible metabolite (5 shown max)					Metabolite		Expected	Detected
		Formula	metabolites	1	2	3	4	5	SIEM	Ion	M/z	M/z	Error	Intensity	Sample			Formula	metabolites	1	2	3	4	5	SIEM	Ion	M/z	M/z	Error	Intensity	Sample			Formula	metabolites	1	2	3	4	5	SIEM	Ion	M/z	M/z	Error	Intensity	Sample
	1	H2O3S	1	Sulfite					81.9725	-H+	80.9652	80.965	0.000195	18621.4	1		1	H2O3S	1	Sulfite					81.9725	-H+	80.9652	80.965	0.000195	8817.6	2		1	H2O3S	1	Sulfite					81.9725	-H+	80.9652	80.965	0.000195	16966.8	3		1
	2	C4H6O2	8	Diacetyl	[FA (4:0)] 3-butenoic acid	1,4-Lactone	2-Butenoate	2-Butyne-1,4-diol	86.0368	-H+	85.0295	85.029	0.000505	5708.5	1		2	C4H7NO	2	2-Pyrrolidinone	Acetone cyanohydrin				85.0528	-H+	84.0455	84.045	0.000485	9070.4	2		2	C4H7NO	2	2-Pyrrolidinone	Acetone cyanohydrin				85.0528	-H+	84.0455	84.045	0.000485	6721.3	3		2
	3	C4H8O2	8	(R)-Acetoin	(S)-Acetoin	Butanoic acid	1,4-Dioxane	2-Methylpropanoate	88.0524	-H+	87.0452	87.045	0.000155	12403.7	1		3	C4H6O2	8	Diacetyl	[FA (4:0)] 3-butenoic acid	1,4-Lactone	2-Butenoate	2-Butyne-1,4-diol	86.0368	-H+	85.0295	85.029	0.000505	21710.6	2		3	C4H6O2	8	Diacetyl	[FA (4:0)] 3-butenoic acid	1,4-Lactone	2-Butenoate	2-Butyne-1,4-diol	86.0368	-H+	85.0295	85.029	0.000505	17848.3	3		3
	4	C3H6O3	6	(R)-Lactate	(S)-Lactate	3-Hydroxypropanoate	D-Glyceraldehyde	Glyceraldehyde	90.0317	-H+	89.0244	89.024	0.000425	49090.3	1		4	C4H8O2	8	(R)-Acetoin	(S)-Acetoin	Butanoic acid	1,4-Dioxane	2-Methylpropanoate	88.0524	-H+	87.0452	87.045	0.000155	29151.1	2		4	C4H8O2	8	(R)-Acetoin	(S)-Acetoin	Butanoic acid	1,4-Dioxane	2-Methylpropanoate	88.0524	-H+	87.0452	87.045	0.000155	35065.1	3		4
	5	C2Cl2	1	Dichloroacetylene					93.9377	-H+	92.9304	92.93	0.000435	8065.8	1		5	C3H7NO2	9	beta-Alanine	D-Alanine	L-Alanine	Sarcosine	1-nitropropane	89.0477	-H+	88.0404	88.04	0.000405	206493	2		5	C3H7NO2	9	beta-Alanine	D-Alanine	L-Alanine	Sarcosine	1-nitropropane	89.0477	-H+	88.0404	88.04	0.000405	127749	3		5
	6	C2Cl2	1	Dichloroacetylene					93.9377	-H+	92.9304	92.931	0.000565	9501.5	1		6	C3H6O3	6	(R)-Lactate	(S)-Lactate	3-Hydroxypropanoate	D-Glyceraldehyde	Glyceraldehyde	90.0317	-H+	89.0244	89.024	0.000425	7.37112e+06	2		6	C3H6O3	6	(R)-Lactate	(S)-Lactate	3-Hydroxypropanoate	D-Glyceraldehyde	Glyceraldehyde	90.0317	-H+	89.0244	89.024	0.000425	4326624	3		6
	7	C2Cl2	1	Dichloroacetylene					93.9377	-H+	92.9304	92.931	0.000565	9193	1		7	C3H8O3	1	Glycerol					92.0473	-H+	91.0401	91.04	7.5e-05	397684	2		7	C3H8O3	1	Glycerol					92.0473	-H+	91.0401	91.04	7.5e-05	384901	3		7
	8	CH3Br	1	methyl bromide					93.9418	-H+	92.9345	92.934	0.000535	6079.9	1		8	C6H7N	3	2-Methylpyridine	Aniline	N-Methylpyridinium			93.0579	-H+	92.0506	92.05	0.000575	5655.5	2		8	C6H7N	3	2-Methylpyridine	Aniline	N-Methylpyridinium			93.0579	-H+	92.0506	92.05	0.000575	5898.7	3		8
	9	CH3Br	1	methyl bromide					93.9418	-H+	92.9345	92.934	0.000535	5342.8	1		9	C2Cl2	1	Dichloroacetylene					93.9377	-H+	92.9304	92.931	0.000565	7908	2		9	C2Cl2	1	Dichloroacetylene					93.9377	-H+	92.9304	92.93	0.000435	7847	3		9
	10	CH3Br	1	methyl bromide					93.9418	-H+	92.9345	92.935	0.000465	4134.5	1		10	C6H6O	2	Phenol	Arene oxide				94.0419	-H+	93.0346	93.034	0.000595	26299.8	2		10	C2Cl2	1	Dichloroacetylene					93.9377	-H+	92.9304	92.931	0.000565	13155.7	3		10
	11	C6H6O	2	Phenol	Arene oxide				94.0419	-H+	93.0346	93.034	0.000595	11101.9	1		11	H2O4S	1	Sulfate					97.9674	-H+	96.9601	96.96	0.000105	143463	2		11	C2Cl2	1	Dichloroacetylene					93.9377	-H+	92.9304	92.931	0.000565	11234.5	3		11
	12	CH5O3P	1	methylphosphonate					95.9976	-H+	94.9904	94.99	0.000355	8473.5	1		12	C5H6O2	1	[FA (5:2)] 2,4-pentadienoic acid					98.0368	-H+	97.0295	97.029	0.000505	7442.3	2		12	CH3Br	1	methyl bromide					93.9418	-H+	92.9345	92.934	0.000535	7677.6	3		12
	13	H2O4S	1	Sulfate					97.9674	-H+	96.9601	96.96	0.000105	25624.5	1		13	C5H8O2	18	[FA (5:1)] 2-pentenoic acid	[FA (5:1)] 3-pentenoic acid	[FA (5:1)] 4-pentenoic acid	[FA ethyl(3:1)] 2-ethyl-2-propenoic acid	[FA methyl(4:1)] 2-methyl-2E-butenoic acid	100.052	-H+	99.0452	99.045	0.000155	6367.7	2		13	CH3Br	1	methyl bromide					93.9418	-H+	92.9345	92.934	0.000535	6929.8	3		13
	14	C4H6O3	8	(R)-methylmalonate-semialdehyde	(S)-Methylmalonate semialdehyde	2-Methyl-3-oxopropanoate	2-Oxobutanoate	Acetoacetate	102.032	-H+	101.024	101.024	0.000425	8630.8	1		14	C4H7NO2	5	1-Aminocyclopropane-1-carboxylate	2-Aminobutan-4-olide	Acetoacetamide	Diacetylmonoxime	L-Azetidine 2-carboxylic acid	101.048	-H+	100.04	100.04	0.000405	20932.9	2		14	C6H6O	2	Phenol	Arene oxide				94.0419	-H+	93.0346	93.034	0.000595	25324.8	3		14
	15	C4H8OS	2	3-methylthiopropanal	tetrahydrothiophene 1-oxide				104.03	-H+	103.022	103.022	0.000315	13144.6	1		15	C4H6O3	8	(R)-methylmalonate-semialdehyde	(S)-Methylmalonate semialdehyde	2-Methyl-3-oxopropanoate	2-Oxobutanoate	Acetoacetate	102.032	-H+	101.024	101.024	0.000425	70975.9	2		15	H2O4S	1	Sulfate					97.9674	-H+	96.9601	96.96	0.000105	117478	3		15
	16	C3H6O2S	2	3-mercaptopropionate	S-Methylthioglycolate				106.009	-H+	105.002	105.001	0.000575	77403.7	1		16	C3H5NO3	4	2-Aminomalonate semialdehyde	aminoacrylate peracid	malonamate	Pyruvate oxime		103.027	-H+	102.02	102.019	0.000665	7014.9	2		16	C5H6O2	1	[FA (5:2)] 2,4-pentadienoic acid					98.0368	-H+	97.0295	97.029	0.000505	5635.8	3		16
	17	C6H5O2	2	Benzosemiquinone	o-Benzosemiquinone				109.029	-H+	108.022	108.021	0.000685	19925	1		17	C4H8OS	2	3-methylthiopropanal	tetrahydrothiophene 1-oxide				104.03	-H+	103.022	103.022	0.000315	8819.9	2		17	C5H8O2	18	[FA (5:1)] 2-pentenoic acid	[FA (5:1)] 3-pentenoic acid	[FA (5:1)] 4-pentenoic acid	[FA ethyl(3:1)] 2-ethyl-2-propenoic acid	[FA methyl(4:1)] 2-methyl-2E-butenoic acid	100.052	-H+	99.0452	99.045	0.000155	5296.5	3		17
	18	C6H7NO	7	2-Aminophenol	&alpha;-picoline N-oxide	3-picoline N-oxide	4-Hydroxyaniline	4-picoline N-oxide	109.053	-H+	108.045	108.045	0.000485	8507	1		18	C4H8O3	1	2S-hydroxy-butanoic acid					104.047	-H+	103.04	103.04	7e-05	119004	2		18	C4H7NO2	5	1-Aminocyclopropane-1-carboxylate	2-Aminobutan-4-olide	Acetoacetamide	Diacetylmonoxime	L-Azetidine 2-carboxylic acid	101.048	-H+	100.04	100.04	0.000405	12005.7	3		18
	19	C5H8O3	9	3-Methyl-2-oxobutanoic acid	5-Oxopentanoate	[FA oxo(5:0)] 4-oxo-pentanoic acid	2-Methylacetoaceticacid	2-Oxopentanoic acid	116.047	-H+	115.04	115.04	7.5e-05	7667.3	1		19	C3H7NO3	4	D-Serine	L-Serine	2-Amino-3-hydroxypropanoic acid	2-nitro-1-propanol		105.043	-H+	104.035	104.035	0.000315	7533.1	2		19	C4H6O3	8	(R)-methylmalonate-semialdehyde	(S)-Methylmalonate semialdehyde	2-Methyl-3-oxopropanoate	2-Oxobutanoate	Acetoacetate	102.032	-H+	101.024	101.024	0.000425	49945.5	3		19
	20	C6H12O2	24	[FA dimethyl(4:0)] 2,2-dimethyl-butanoic acid	[FA dimethyl(4:0)] 3,3-dimethyl-butanoic acid	[FA ethyl(4:0)] 2-ethyl-butanoic acid	[FA hydroxy(6:0)] 2-hydroxy-hexanal	[FA hydroxy(6:0)] 4-hydroxy-hexanal	116.084	-H+	115.076	115.076	0.000455	20024.4	1		20	C3H6O2S	2	3-mercaptopropionate	S-Methylthioglycolate				106.009	-H+	105.002	105.001	0.000575	429996	2		20	C3H5NO3	4	2-Aminomalonate semialdehyde	aminoacrylate peracid	malonamate	Pyruvate oxime		103.027	-H+	102.02	102.019	0.000665	4488.1	3		20
	21	C4H8O2S	3	3-(Methylthio)propionic acid	Dimethylsulfonioacetate	sulfolane			120.025	-H+	119.017	119.017	0.000225	14355.2	1		21	C7H8O	5	3-Cresol	4-Cresol	Anisole	Benzyl alcohol	o-Cresol	108.058	-H+	107.05	107.05	0.000245	21036.2	2		21	C4H8OS	2	3-methylthiopropanal	tetrahydrothiophene 1-oxide				104.03	-H+	103.022	103.022	0.000315	6808	3		21
	22	C7H7NO	1	Benzamide					121.053	-H+	120.045	120.045	0.000485	9842.3	1		22	C6H5O2	2	Benzosemiquinone	o-Benzosemiquinone				109.029	-H+	108.022	108.021	0.000685	53001	2		22	C4H8O3	1	2S-hydroxy-butanoic acid					104.047	-H+	103.04	103.04	7e-05	89952.4	3		22
	23	C7H6O2	6	Benzoate	3-Hydroxybenzaldehyde	4-Hydroxybenzaldehyde	methyl-1,4-benzoquinone	Salicylaldehyde	122.037	-H+	121.03	121.029	0.000505	35408.6	1		23	C6H7NO	7	2-Aminophenol	&alpha;-picoline N-oxide	3-picoline N-oxide	4-Hydroxyaniline	4-picoline N-oxide	109.053	-H+	108.045	108.045	0.000485	19379.2	2		23	C3H7NO3	4	D-Serine	L-Serine	2-Amino-3-hydroxypropanoic acid	2-nitro-1-propanol		105.043	-H+	104.035	104.035	0.000315	5556	3		23
	24	C7H14O2	21	[FA (7:0)] heptanoic acid	[FA dimethyl(5:0)] 2,2-dimethyl-pentanoic acid	[FA dimethyl(5:0)] 3,3-dimethyl-pentanoic acid	[FA dimethyl(5:0)] 3,4-dimethyl-pentanoic acid	[FA dimethyl(5:0)] 4,4-dimethyl-pentanoic acid	130.099	-H+	129.092	129.092	0.000105	8050	1		24	C6H6O2	5	p-Benzenediol	[FA (6:2/2:0)] 2,4-hexadienedial	5-Methyl-2-furaldehyde	Catechol	Resorcinol	110.037	-H+	109.03	109.029	0.000505	9769.1	2		24	C3H6O2S	2	3-mercaptopropionate	S-Methylthioglycolate				106.009	-H+	105.002	105.001	0.000575	318945	3		24
	25	C6H13NO2	12	(3R)-beta-Leucine	L-Isoleucine	L-Leucine	1-nitrohexane	2-Amino-4-methylpentanoic acid	131.095	-H+	130.087	130.087	0.000355	433096	1		25	C5H7NO2	6	(S)-1-Pyrroline-5-carboxylate	1-Pyrroline-2-carboxylate	2-amino-2,4-penta-dienoate	3,4-dehydroproline	3,4-Dihydro-2H-Pyrrole-2-carboxylate	113.048	-H+	112.04	112.04	0.000405	4965.1	2		25	C7H8O	5	3-Cresol	4-Cresol	Anisole	Benzyl alcohol	o-Cresol	108.058	-H+	107.05	107.05	0.000245	21549.8	3		25
	26	C5H10O4	8	(R)-2,3-Dihydroxy-3-methylbutanoate	Deoxyribose	(R)-glycerol 1-acetate	1-Deoxy-D-xylulose	2-3-Dihydroxyvalericacid	134.058	-H+	133.051	133.05	0.000635	4109.7	1		26	C4H7N3O	1	Creatinine					113.059	-H+	112.052	112.051	0.000635	101978	2		26	C6H5O2	2	Benzosemiquinone	o-Benzosemiquinone				109.029	-H+	108.022	108.021	0.000685	59069.7	3		26
	27	C4H8O3S	1	S-Methyl-1-thio-D-glycerate					136.019	-H+	135.012	135.012	0.000145	12951.1	1		27	C5H6O3	6	2-Hydroxy-2,4-pentadienoate	[FA oxo(5:0)] 3-oxo-4-pentenoic acid	cis-2-hydroxypenta-2,4-dienoate	cis-Acetylacrylate	L-erythro-ascorbate	114.032	-H+	113.024	113.024	0.000425	49869.5	2		27	C6H7NO	7	2-Aminophenol	&alpha;-picoline N-oxide	3-picoline N-oxide	4-Hydroxyaniline	4-picoline N-oxide	109.053	-H+	108.045	108.045	0.000485	20034.7	3		27
	28	C8H8O2	16	4-Hydroxyphenylacetaldehyde	Phenylacetic acid	2-Hydroxyacetophenone	2-methylbenzoate	3,4-Dihydroxystyrene	136.052	-H+	135.045	135.045	0.000155	47660	1		28	C4H5NO3	1	Maleamate					115.027	-H+	114.02	114.019	0.000665	5531.4	2		28	C6H6O2	5	p-Benzenediol	[FA (6:2/2:0)] 2,4-hexadienedial	5-Methyl-2-furaldehyde	Catechol	Resorcinol	110.037	-H+	109.03	109.029	0.000505	8647.7	3		28
	29	C7H6O3	7	4-Hydroxybenzoate	Gentisate aldehyde	2-hydroxy-5-methylquinone	3-Hydroxybenzoate	protocatechualdehyde	138.032	-H+	137.024	137.024	0.000425	9286.8	1		29	C5H9NO2	4	D-Proline	L-Proline	3-acetamidopropanal	nitrocyclopentane		115.063	-H+	114.056	114.056	5.5e-05	113229	2		29	C4H7N3O	1	Creatinine					113.059	-H+	112.052	112.051	0.000635	33564.8	3		29
	30	C6H6N2O2	3	Urocanate	4-Nitroaniline	NicotinamideN-oxide			138.043	-H+	137.036	137.035	0.000655	12629	1		30	C5H8O3	9	3-Methyl-2-oxobutanoic acid	5-Oxopentanoate	[FA oxo(5:0)] 4-oxo-pentanoic acid	2-Methylacetoaceticacid	2-Oxopentanoic acid	116.047	-H+	115.04	115.04	7.5e-05	25139.2	2		30	C5H6O3	6	2-Hydroxy-2,4-pentadienoate	[FA oxo(5:0)] 3-oxo-4-pentenoic acid	cis-2-hydroxypenta-2,4-dienoate	cis-Acetylacrylate	L-erythro-ascorbate	114.032	-H+	113.024	113.024	0.000425	36953.8	3		30
	31	C6H5NO3	7	6-Hydroxynicotinate	2-Nitrophenol	3-Hydroxypicolinic acid	3-Nitrophenol	4-Nitrophenol	139.027	-H+	138.02	138.019	0.000665	104264	1		31	C6H12O2	24	[FA dimethyl(4:0)] 2,2-dimethyl-butanoic acid	[FA dimethyl(4:0)] 3,3-dimethyl-butanoic acid	[FA ethyl(4:0)] 2-ethyl-butanoic acid	[FA hydroxy(6:0)] 2-hydroxy-hexanal	[FA hydroxy(6:0)] 4-hydroxy-hexanal	116.084	-H+	115.076	115.076	0.000455	69653	2		31	C4H5NO3	1	Maleamate					115.027	-H+	114.02	114.019	0.000665	4692	3		31
	32	C6H4O4	3	cis-4-Carboxymethylenebut-2-en-4-olide	trans-4-Carboxymethylenebut-2-en-4-olide	trans-dienelactone			140.011	-H+	139.004	139.003	0.000685	4342.6	1		32	C4H7NO3	5	L-2-Amino-3-oxobutanoic acid	L-Aspartate 4-semialdehyde	3-ketothreonine	Acetylglycine	succinamate	117.043	-H+	116.035	116.035	0.000315	3975.1	2		32	C5H9NO2	4	D-Proline	L-Proline	3-acetamidopropanal	nitrocyclopentane		115.063	-H+	114.056	114.056	5.5e-05	79716.4	3		32
	33	C9H7NO	7	1(2H)-Isoquinolinone	3-Methyleneoxindole	8-hydroxyquinoline	Indole-3-carboxaldehyde	quinolin-2(1H)-one	145.053	-H+	144.045	144.045	0.000485	5784	1		33	C4H8O2S	3	3-(Methylthio)propionic acid	Dimethylsulfonioacetate	sulfolane			120.025	-H+	119.017	119.017	0.000225	11378.5	2		33	C5H8O3	9	3-Methyl-2-oxobutanoic acid	5-Oxopentanoate	[FA oxo(5:0)] 4-oxo-pentanoic acid	2-Methylacetoaceticacid	2-Oxopentanoic acid	116.047	-H+	115.04	115.04	7.5e-05	23600.8	3		33
	34	C6H10O4	16	(R)-3-Hydroxy-3-methyl-2-oxopentanoate	(S)-2-Aceto-2-hydroxybutanoate	(R)-4-Dehydropantoate	[FA hydroxy,methyl,oxo(5:0)] 3-hydroxy-3-methyl-2-oxo-pentanoic acid	[FA oxo,hydroxy(6:0)] 2-oxo-4-hydroxy-hexanoic acid	146.058	-H+	145.051	145.05	0.000635	7305.2	1		34	C7H7NO	1	Benzamide					121.053	-H+	120.045	120.045	0.000485	35186.4	2		34	C6H12O2	24	[FA dimethyl(4:0)] 2,2-dimethyl-butanoic acid	[FA dimethyl(4:0)] 3,3-dimethyl-butanoic acid	[FA ethyl(4:0)] 2-ethyl-butanoic acid	[FA hydroxy(6:0)] 2-hydroxy-hexanal	[FA hydroxy(6:0)] 4-hydroxy-hexanal	116.084	-H+	115.076	115.076	0.000455	92698.7	3		34
	35	C4H6O2S2	1	Asparagusate					149.981	-H+	148.974	148.973	0.000645	29669.4	1		35	C5H12NCl	1	cycocel					121.066	-H+	120.059	120.059	0.000445	9275.7	2		35	C4H8O2S	3	3-(Methylthio)propionic acid	Dimethylsulfonioacetate	sulfolane			120.025	-H+	119.017	119.017	0.000225	11559.7	3		35
	36	C4H6O4S	2	mercaptosuccinate	Thiodiacetic acid				149.999	-H+	148.991	148.991	0.000405	10588.8	1		36	C7H6O2	6	Benzoate	3-Hydroxybenzaldehyde	4-Hydroxybenzaldehyde	methyl-1,4-benzoquinone	Salicylaldehyde	122.037	-H+	121.03	121.029	0.000505	77970.2	2		36	C7H7NO	1	Benzamide					121.053	-H+	120.045	120.045	0.000485	56436.5	3		36
	37	C4H8O2S2	3	3-Mercapto-2-mercaptomethylpropanoate	4,5-cis-dihydroxy-1,2-dithiacyclohexane	Oxidized dithiothreitol			151.997	-H+	150.989	150.989	0.000295	136790	1		37	C4H10O4	2	D-Threitol	Erythritol				122.058	-H+	121.051	121.05	0.000635	48008	2		37	C7H6O2	6	Benzoate	3-Hydroxybenzaldehyde	4-Hydroxybenzaldehyde	methyl-1,4-benzoquinone	Salicylaldehyde	122.037	-H+	121.03	121.029	0.000505	74853.4	3		37
	38	C8H8O3	25	2-Hydroxyphenylacetate	3,4-Dihydroxyphenylacetaldehyde	3-Hydroxyphenylacetate	4-Hydroxyphenylacetate	(R)-Mandelate	152.047	-H+	151.04	151.04	7.5e-05	4925.7	1		38	C2H7NO3S	1	Taurine					125.015	-H+	124.007	124.007	0.000395	69775.2	2		38	C4H10O4	2	D-Threitol	Erythritol				122.058	-H+	121.051	121.05	0.000635	20439.2	3		38
	39	C6H5NO4	3	2,6-Dihydroxynicotinate	2-4-Dihydroxy-nitrophenol	4-Nitrocatechol			155.022	-H+	154.015	154.014	0.000585	5140.1	1		39	C2H6O4S	1	2-Hydroxyethanesulfonate					125.999	-H+	124.991	124.991	0.000405	5051.1	2		39	C2H7NO3S	1	Taurine					125.015	-H+	124.007	124.007	0.000395	56451.3	3		39
	40	C7H5O2Cl	3	2-Chlorobenzoate	4-Chlorobenzoate	m-Chlorobenzoicacid			155.998	-H+	154.991	154.99	0.000535	4601.2	1		40	C6H6O3	8	1,2,3-Trihydroxybenzene	2-oxohexa-4,5-cyclopropyl-5-enoate	4-hydroxy-5-methyl-2-methylene-3(2H)-furanone	5-Hydroxymethyl-2-furaldehyde	Benzene-1,2,4-triol	126.032	-H+	125.024	125.024	0.000425	4290.8	2		40	C2H6O4S	1	2-Hydroxyethanesulfonate					125.999	-H+	124.991	124.991	0.000405	5089.4	3		40
	41	C7H5NO4	7	Pyridine-2,3-dicarboxylate	2,4-pyridinedicarboxylate	4-hydroxy-3-nitrobenzaldehyde	4-nitrobenzoate	5-nitrosalicylaldehyde	167.022	-H+	166.015	166.014	0.000585	174802	1		41	C6H9NO2	7	2,3,4,5-Tetrahydropyridine-2-carboxylate	delta1-Piperideine-2-carboxylate	alpha-(Methylenecyclopropyl)glycine	Guvacine	Isoguvacine	127.063	-H+	126.056	126.056	5.5e-05	5944.7	2		41	C6H9NO2	7	2,3,4,5-Tetrahydropyridine-2-carboxylate	delta1-Piperideine-2-carboxylate	alpha-(Methylenecyclopropyl)glycine	Guvacine	Isoguvacine	127.063	-H+	126.056	126.056	5.5e-05	4193	3		41
	42	C9H16O3	17	(3R,6S)-3-Hydroxy-1,7-dioxaspiro[5.5]undecane	(3S,6S)-3-Hydroxy-1,7-dioxaspiro[5.5]undecane	(4R,6S)-4-Hydroxy-1,7-dioxaspiro[5.5]undecane	(4S,6S)-4-Hydroxy-1,7-dioxaspiro[5.5]undecane	[FA hydroxy(9:1)] 9-hydroxy-5Z-nonenoic acid	172.11	-H+	171.103	171.102	0.000675	4311.6	1		42	C4H4N2O3	2	Barbiturate	Methylparabanic acid				128.022	-H+	127.015	127.015	8.5e-05	4514.4	2		42	C6H8O3	10	(4E)-2-Oxohexenoic acid	[FA hydroxy(6:1)] 6-hydroxy-2-hexynoic acid	2,5-bis-hydroxymethylfuran	2-hydroxy-3-butynoate	2-Hydroxy-cis-hex-2,4-dienoate	128.047	-H+	127.04	127.04	7.5e-05	6404.8	3		42
	43	C10H20O2	23	Decanoic acid	[FA methyl(9:0)] 2-methyl-nonanoic acid	[FA methyl(9:0)] 3-methyl-nonanoic acid	[FA methyl(9:0)] 7-methyl-nonanoic acid	[FA methyl(9:0)] 8-methyl-nonanoic acid	172.146	-H+	171.139	171.139	5.5e-05	5438.3	1		43	C6H8O3	10	(4E)-2-Oxohexenoic acid	[FA hydroxy(6:1)] 6-hydroxy-2-hexynoic acid	2,5-bis-hydroxymethylfuran	2-hydroxy-3-butynoate	2-Hydroxy-cis-hex-2,4-dienoate	128.047	-H+	127.04	127.04	7.5e-05	7696	2		43	C5H7NO3	6	1-Pyrroline-4-hydroxy-2-carboxylate	4-Oxoproline	5-Oxo-D-proline	5-Oxoproline	L-1-Pyrroline-3-hydroxy-5-carboxylate	129.043	-H+	128.035	128.035	0.000315	168121	3		43
	44	C10H7NO2	4	1-Nitronaphthalene	2-Quinolinecarboxylic acid	4-Quinolinecarboxylic acid	indole-3-glyoxal		173.048	-H+	172.04	172.04	0.000405	24652.2	1		44	C5H8N2O2	3	5,6-Dihydrothymine	gamma-Amino-gamma-cyanobutanoate	[FA amino(4:0)] 2-amino-4-cyano-butanoic acid			128.059	-H+	127.051	127.051	0.000305	4125.5	2		44	C9H7N	3	3-Methylene-indolenine	Isoquinoline	Quinoline			129.058	-H+	128.051	128.05	0.000575	5208.4	3		44
	45	C9H18O3	8	[FA hydroxy(9:0)] 2-hydroxy-nonanoic acid	[FA hydroxy(9:0)] 3-hydroxy-nonanoic acid	[FA hydroxy(9:0)] 4-hydroxy-nonanoic acid	[FA hydroxy(9:0)] 6-hydroxy-nonanoic acid	[FA hydroxy(9:0)] 7-hydroxy-nonanoic acid	174.126	-H+	173.118	173.118	0.000325	6303.6	1		45	C5H7NO3	6	1-Pyrroline-4-hydroxy-2-carboxylate	4-Oxoproline	5-Oxo-D-proline	5-Oxoproline	L-1-Pyrroline-3-hydroxy-5-carboxylate	129.043	-H+	128.035	128.035	0.000315	189457	2		45	C5H6O4	7	2,5-Dioxopentanoate	citraconate	Itaconate	Mesaconate	(E)-Glutaconate	130.027	-H+	129.019	129.019	0.000335	8202.9	3		45
	46	C9H16O4	2	Azelaic acid	Nonate				188.105	-H+	187.098	187.097	0.000585	4379.9	1		46	C9H7N	3	3-Methylene-indolenine	Isoquinoline	Quinoline			129.058	-H+	128.051	128.05	0.000575	4581.8	2		46	C7H14O2	21	[FA (7:0)] heptanoic acid	[FA dimethyl(5:0)] 2,2-dimethyl-pentanoic acid	[FA dimethyl(5:0)] 3,3-dimethyl-pentanoic acid	[FA dimethyl(5:0)] 3,4-dimethyl-pentanoic acid	[FA dimethyl(5:0)] 4,4-dimethyl-pentanoic acid	130.099	-H+	129.092	129.092	0.000105	40631.7	3		46
	47	C6H12N2O4S	2	Cys-Ser	lanthionine				208.052	-H+	207.045	207.044	0.000505	4357.1	1		47	C5H6O4	7	2,5-Dioxopentanoate	citraconate	Itaconate	Mesaconate	(E)-Glutaconate	130.027	-H+	129.019	129.019	0.000335	12140.7	2		47	C6H13NO2	12	(3R)-beta-Leucine	L-Isoleucine	L-Leucine	1-nitrohexane	2-Amino-4-methylpentanoic acid	131.095	-H+	130.087	130.087	0.000355	1.78733e+06	3		47
	48	C9H9NOCl2	1	Propanil					217.006	-H+	215.999	215.999	0.000155	131036	1		48	C7H14O2	21	[FA (7:0)] heptanoic acid	[FA dimethyl(5:0)] 2,2-dimethyl-pentanoic acid	[FA dimethyl(5:0)] 3,3-dimethyl-pentanoic acid	[FA dimethyl(5:0)] 3,4-dimethyl-pentanoic acid	[FA dimethyl(5:0)] 4,4-dimethyl-pentanoic acid	130.099	-H+	129.092	129.092	0.000105	30379.9	2		48	C5H12N2O2	6	(2R,4S)-2,4-Diaminopentanoate	D-Ornithine	L-Ornithine	2,5-diaminopentanoate	2R-4R-2,4-diaminopentanoate	132.09	-H+	131.083	131.082	0.000605	6943.2	3		48
	49	C7H12N2O4S	1	AMCC					220.052	-H+	219.045	219.045	0.000495	66255	1		49	C6H13NO2	12	(3R)-beta-Leucine	L-Isoleucine	L-Leucine	1-nitrohexane	2-Amino-4-methylpentanoic acid	131.095	-H+	130.087	130.087	0.000355	2.90556e+06	2		49	C4H7NO2S	1	L-thiazolidine-4-carboxylate					133.02	-H+	132.012	132.012	0.000475	21035	3		49
	50	C15H10O2	5	2-Phenyl-4-benzopyron	9-Anthroic acid	Isoflavone	Phenindione	Tectoquinone	222.068	-H+	221.061	221.061	0.000195	7727.3	1		50	C5H13N3O	1	N-Carbamoylputrescine					131.106	-H+	130.099	130.098	0.000585	4521.8	2		50	C5H11NO3	4	1-deoxyxylonojirimycin	3-nitro-2-pentanol	DL-&beta;-hydroxynorvaline	N-hydroxyvaline		133.074	-H+	132.067	132.066	0.000615	4527.9	3		50
	51	C8H16N2O4S	1	Met-Ser					236.083	-H+	235.076	235.076	0.000195	105301	1		51	C5H12N2O2	6	(2R,4S)-2,4-Diaminopentanoate	D-Ornithine	L-Ornithine	2,5-diaminopentanoate	2R-4R-2,4-diaminopentanoate	132.09	-H+	131.083	131.082	0.000605	10114.4	2		51	C5H10O4	8	(R)-2,3-Dihydroxy-3-methylbutanoate	Deoxyribose	(R)-glycerol 1-acetate	1-Deoxy-D-xylulose	2-3-Dihydroxyvalericacid	134.058	-H+	133.051	133.05	0.000635	5559	3		51
	52	C8H15NO7	4	fructoseglycine	N-Acetyl-D-glucosaminate	N-Glycolyl-D-glucosamine	N-Glycolyl-D-mannosamine		237.085	-H+	236.078	236.078	0.000425	6357	1		52	C4H7NO2S	1	L-thiazolidine-4-carboxylate					133.02	-H+	132.012	132.012	0.000475	39305.2	2		52	C5H5N5	1	Adenine					135.054	-H+	134.047	134.047	0.000225	4160.4	3		52
	53	C10H10N2O5	1	(3-nitrobenzoyl)alanine					238.059	-H+	237.052	237.052	0.000305	16663.3	1		53	C5H11NO3	4	1-deoxyxylonojirimycin	3-nitro-2-pentanol	DL-&beta;-hydroxynorvaline	N-hydroxyvaline		133.074	-H+	132.067	132.066	0.000615	7516.1	2		53	C8H9NO	4	2-Phenylacetamide	(Z)-Phenylacetaldehyde oxime	N-Benzylformamide	N-Phenylacetamide		135.068	-H+	134.061	134.061	0.000135	16782.1	3		53
	54	C8H14O8	1	3-Deoxy-D-manno-octulosonate					238.069	-H+	237.062	237.061	0.000595	24342.3	1		54	C5H10O4	8	(R)-2,3-Dihydroxy-3-methylbutanoate	Deoxyribose	(R)-glycerol 1-acetate	1-Deoxy-D-xylulose	2-3-Dihydroxyvalericacid	134.058	-H+	133.051	133.05	0.000635	9425.6	2		54	C4H8O3S	1	S-Methyl-1-thio-D-glycerate					136.019	-H+	135.012	135.012	0.000145	10350.5	3		54
	55	C8H18N2O4S	1	HEPES					238.099	-H+	237.091	237.091	0.000455	22183284	1		55	C5H5N5	1	Adenine					135.054	-H+	134.047	134.047	0.000225	10667.4	2		55	C5H4N4O	3	Hypoxanthine	2-hydroxypurine	allopurinol			136.039	-H+	135.031	135.031	0.000235	5459.6	3		55
	56	C14H22O3	4	[FA oxo(5:1/5:0/4:0)] (1R,2R)-3-oxo-2-(2'Z-pentenyl)-cyclopentanebutanoic acid	[FA oxo(5:1/5:0/4:0)] (1S,2S)-3-oxo-2-(2'Z-pentenyl)-cyclopentanebutanoic acid	[PR] Sundiversifolide	7-oxo-11E,13-Tetradecadienoic acid		238.157	-H+	237.15	237.149	0.000625	26034.2	1		56	C8H9NO	4	2-Phenylacetamide	(Z)-Phenylacetaldehyde oxime	N-Benzylformamide	N-Phenylacetamide		135.068	-H+	134.061	134.061	0.000135	16291.3	2		56	C8H8O2	16	4-Hydroxyphenylacetaldehyde	Phenylacetic acid	2-Hydroxyacetophenone	2-methylbenzoate	3,4-Dihydroxystyrene	136.052	-H+	135.045	135.045	0.000155	89743.8	3		56
	57	C15H13NO2	5	1-Hydroxy-2-acetamidofluorene	3-Hydroxy-2-acetamidofluorene	5-Hydroxy-2-acetamidofluorene	7-Hydroxy-2-acetamidofluorene	N-Hydroxy-2-acetamidofluorene	239.095	-H+	238.087	238.087	0.000355	95128.2	1		57	C4H8O3S	1	S-Methyl-1-thio-D-glycerate					136.019	-H+	135.012	135.012	0.000145	11047.2	2		57	C7H7NO2	14	1-carboxymethylpyridinium	2-nitrotoluene	3-amino-4-hydroxybenzaldehyde	3-nitrotoluene	3-Pyridylaceticacid	137.048	-H+	136.04	136.04	0.000405	8080	3		57
	58	C9H13N5O3	4	6-Lactoyl-5,6,7,8-tetrahydropterin	Dihydrobiopterin	1-hydroxy-2-Oxopropyl tetrahydropterin	4a-Carbinolaminetetrahydrobiopterin		239.102	-H+	238.095	238.095	0.000435	1.92268e+06	1		58	C5H4N4O	3	Hypoxanthine	2-hydroxypurine	allopurinol			136.039	-H+	135.031	135.031	0.000235	7946.6	2		58	C7H6O3	7	4-Hydroxybenzoate	Gentisate aldehyde	2-hydroxy-5-methylquinone	3-Hydroxybenzoate	protocatechualdehyde	138.032	-H+	137.024	137.024	0.000425	9740.7	3		58
	59	C10H15N3O4	1	5-Methyl-2'-deoxycytidine					241.106	-H+	240.099	240.099	1.5e-05	10796.5	1		59	C8H8O2	16	4-Hydroxyphenylacetaldehyde	Phenylacetic acid	2-Hydroxyacetophenone	2-methylbenzoate	3,4-Dihydroxystyrene	136.052	-H+	135.045	135.045	0.000155	122784	2		59	C6H6N2O2	3	Urocanate	4-Nitroaniline	NicotinamideN-oxide			138.043	-H+	137.036	137.035	0.000655	24837.2	3		59
	60	C16H32O2	27	Hexadecanoic acid	[FA (15:0)] 14-methy-pentadecanoic acid	[FA (3:2/13:0)] 2-propyl-tridecanoic acid	[FA (6:2/10:0)] 2-hexyl-decanoic acid	[FA (6:2/10:0)] 4-hexyl-decanoic acid	256.24	-H+	255.233	255.233	4.5e-05	38524.3	1		60	C7H7NO2	14	1-carboxymethylpyridinium	2-nitrotoluene	3-amino-4-hydroxybenzaldehyde	3-nitrotoluene	3-Pyridylaceticacid	137.048	-H+	136.04	136.04	0.000405	7773.5	2		60	C6H5NO3	7	6-Hydroxynicotinate	2-Nitrophenol	3-Hydroxypicolinic acid	3-Nitrophenol	4-Nitrophenol	139.027	-H+	138.02	138.019	0.000665	274507	3		60
	61	C12H26O4S	1	sodium dodecyl sulfate					266.155	-H+	265.148	265.148	9.5e-05	17749.4	1		61	C7H6O3	7	4-Hydroxybenzoate	Gentisate aldehyde	2-hydroxy-5-methylquinone	3-Hydroxybenzoate	protocatechualdehyde	138.032	-H+	137.024	137.024	0.000425	12161.1	2		61	C7H8OS	1	methyl phenyl sulfoxide					140.03	-H+	139.022	139.022	0.000315	15481.6	3		61
	62	C16H12O4	16	1-[6-Hydroxy-2-(4-hydroxyphenyl)-1-benzofuran-3-yl]ethanone	3-Hydroxy-4'-methoxyflavone	5-Hydroxy-2'-methoxyflavone	5-Hydroxy-6-methoxyflavone	5-Hydroxy-7-methoxyisoflavone	268.074	-H+	267.066	267.066	0.000285	7182.7	1		62	C6H6N2O2	3	Urocanate	4-Nitroaniline	NicotinamideN-oxide			138.043	-H+	137.036	137.035	0.000655	26802.5	2		62	C7H13NO2	2	4-(Trimethylammonio)but-2-enoate	Stachydrine				143.095	-H+	142.087	142.087	0.000355	8573.9	3		62
	63	C16H14O4	28	(-)-Medicarpin	(+)-Medicarpin	(S)-4'-Hydroxy-4-methoxydalbergione	[Fv hydroxy,methox] 2',5'-Dihydroxy-4-methoxychalcone	[Fv hydroxy,methox] 2',6'-Dihydroxy-4'-methoxychalcone	270.089	-H+	269.082	269.082	6.5e-05	10480	1		63	C6H5NO3	7	6-Hydroxynicotinate	2-Nitrophenol	3-Hydroxypicolinic acid	3-Nitrophenol	4-Nitrophenol	139.027	-H+	138.02	138.019	0.000665	254208	2		63	C9H7NO	7	1(2H)-Isoquinolinone	3-Methyleneoxindole	8-hydroxyquinoline	Indole-3-carboxaldehyde	quinolin-2(1H)-one	145.053	-H+	144.045	144.045	0.000485	13137.2	3		63
	64	C18H36O2	25	Octadecanoic acid	[FA dimethyl(16:0)] 11,15-dimethyl-hexadecanoic acid	[FA dimethyl(16:0)] 15,15-dimethyl-hexadecanoic acid	[FA dimethyl(16:0)] 2,14-dimethyl-hexadecanoic acid	[FA dimethyl(16:0)] 2,6-dimethyl-hexadecanoic acid	284.272	-H+	283.264	283.264	0.000255	49717.6	1		64	C7H8OS	1	methyl phenyl sulfoxide					140.03	-H+	139.022	139.022	0.000315	14020.1	2		64	C6H11NO3	9	[FA oxo,amino(6:0)] 3-oxo-5S-amino-hexanoic acid	2-Amino-5-oxohexanoate	4-Acetamidobutanoate	6-Amino-2-oxohexanoate	Allysine	145.074	-H+	144.067	144.066	0.000615	21638.4	3		64
	65	C9H17N2O7P	1	N-acetylphospho-phosphonoacetyl-L-ornithine					296.077	-H+	295.07	295.07	6.5e-05	12055.4	1		65	C7H13NO2	2	4-(Trimethylammonio)but-2-enoate	Stachydrine				143.095	-H+	142.087	142.087	0.000355	13820.8	2		65	C6H10O4	16	(R)-3-Hydroxy-3-methyl-2-oxopentanoate	(S)-2-Aceto-2-hydroxybutanoate	(R)-4-Dehydropantoate	[FA hydroxy,methyl,oxo(5:0)] 3-hydroxy-3-methyl-2-oxo-pentanoic acid	[FA oxo,hydroxy(6:0)] 2-oxo-4-hydroxy-hexanoic acid	146.058	-H+	145.051	145.05	0.000635	8611.1	3		65
	66	C16H12N2O4	3	2-(5,6-dihydroxy-1H-indol-2-yl)-1H-indole-5,6-diol	2-(5,6-dihydroxy-1H-indol-4-yl)-1H-indole-5,6-diol	2-(5,6-dihydroxy-1H-indol-7-yl)-1H-indole-5,6-diol			296.08	-H+	295.072	295.073	0.000565	11780	1		66	C9H7NO	7	1(2H)-Isoquinolinone	3-Methyleneoxindole	8-hydroxyquinoline	Indole-3-carboxaldehyde	quinolin-2(1H)-one	145.053	-H+	144.045	144.045	0.000485	14526.7	2		66	C6H13NO3	2	Fagomine	N-hydroxyisoleucine				147.09	-H+	146.082	146.082	0.000265	23044.5	3		66
	67	C14H16O7	1	dehypoxanthine futalosine					296.09	-H+	295.082	295.083	0.000665	5975	1		67	C6H11NO3	9	[FA oxo,amino(6:0)] 3-oxo-5S-amino-hexanoic acid	2-Amino-5-oxohexanoate	4-Acetamidobutanoate	6-Amino-2-oxohexanoate	Allysine	145.074	-H+	144.067	144.066	0.000615	26808.6	2		67	C9H8O2	7	trans-Cinnamate	1-phenylpropane-1,2-dione	3-Hydroxy-1-indanone	3-Isochromanone	4-Hydroxycinnamyl aldehyde	148.052	-H+	147.045	147.045	0.000155	10787	3		67
	68	C9H16NO8P	1	[PE dimethyl(2:0)] 1,2-diacyl-sn-glycero-3-phospho-(N-dimethyl)-ethanolamine					297.061	-H+	296.054	296.054	8.5e-05	345582	1		68	C6H10O4	16	(R)-3-Hydroxy-3-methyl-2-oxopentanoate	(S)-2-Aceto-2-hydroxybutanoate	(R)-4-Dehydropantoate	[FA hydroxy,methyl,oxo(5:0)] 3-hydroxy-3-methyl-2-oxo-pentanoic acid	[FA oxo,hydroxy(6:0)] 2-oxo-4-hydroxy-hexanoic acid	146.058	-H+	145.051	145.05	0.000635	12194	2		68	C6H12O4	14	(R)-2,3-Dihydroxy-3-methylpentanoate	[FA methyl,hydroxy(5:0)] 3R-methyl-3,5-dihydroxy-pentanoic acid	(R)-Pantoate	(S)-Mevalonate	2,3-Dihydroxy-3-methylpentanoate	148.074	-H+	147.066	147.066	0.000285	5982.3	3		68
	69	C12H15N2O3PS	1	Quinalphos					298.054	-H+	297.047	297.047	0.000175	1.52282e+06	1		69	C7H14O3	8	[FA hydroxy(7:0)] 2-hydroxy-heptanoic acid	[FA hydroxy(7:0)] 4-hydroxy-heptanoic acid	[FA hydroxy(7:0)] 5-hydroxy-heptanoic acid	[FA hydroxy(7:0)] 6-hydroxy-heptanoic acid	[FA hydroxy(7:0)] 6R-hydroxy-heptanoic acid	146.094	-H+	145.087	145.087	2.5e-05	6364.2	2		69	C4H6O2S2	1	Asparagusate					149.981	-H+	148.974	148.973	0.000645	22333.5	3		69
	70	C13H24N6O6	2	Ala-Asp-Arg	Glu-Arg-Gly				360.176	-H+	359.168	359.169	0.000545	7271.1	1		70	C6H13NO3	2	Fagomine	N-hydroxyisoleucine				147.09	-H+	146.082	146.082	0.000265	32128.5	2		70	C4H6O4S	2	mercaptosuccinate	Thiodiacetic acid				149.999	-H+	148.991	148.991	0.000405	7340.2	3		70
	71	C11H20NO9S2	1	Glucocochlearin					374.058	-H+	373.051	373.05	0.000675	18474.2	1		71	C9H8O2	7	trans-Cinnamate	1-phenylpropane-1,2-dione	3-Hydroxy-1-indanone	3-Isochromanone	4-Hydroxycinnamyl aldehyde	148.052	-H+	147.045	147.045	0.000155	16781.4	2		71	C4H8O2S2	3	3-Mercapto-2-mercaptomethylpropanoate	4,5-cis-dihydroxy-1,2-dithiacyclohexane	Oxidized dithiothreitol			151.997	-H+	150.989	150.989	0.000295	501488	3		71
	72	C20H26N4O6S	1	Met-Trp-Asp					450.157	-H+	449.15	449.15	3.5e-05	7575.7	1		72	C6H12O4	14	(R)-2,3-Dihydroxy-3-methylpentanoate	[FA methyl,hydroxy(5:0)] 3R-methyl-3,5-dihydroxy-pentanoic acid	(R)-Pantoate	(S)-Mevalonate	2,3-Dihydroxy-3-methylpentanoate	148.074	-H+	147.066	147.066	0.000285	8129.2	2		72	C5H4N4O2	3	Xanthine	6-8-Dihydroxypurine	Alloxanthine			152.033	-H+	151.026	151.026	0.000155	8598.8	3		72
	73	C25H27N5O5	1	Trp-Trp-Ser					477.201	-H+	476.194	476.194	5.5e-05	28550.4	1		73	C4H6O2S2	1	Asparagusate					149.981	-H+	148.974	148.973	0.000645	22403.3	2		73	C8H8O3	25	2-Hydroxyphenylacetate	3,4-Dihydroxyphenylacetaldehyde	3-Hydroxyphenylacetate	4-Hydroxyphenylacetate	(R)-Mandelate	152.047	-H+	151.04	151.04	7.5e-05	10993.6	3		73
	74	C22H27N7O5S	1	Cys-Trp-Gly-His					501.179	-H+	500.172	500.172	0.000165	7665.2	1		74	C5H10O5	37	D-Lyxose	D-Ribose	D-Ribulose	D-Xylose	D-Xylulose	150.053	-H+	149.046	149.045	0.000555	5206.7	2		74	C6H6N2O3	2	Imidazol-5-yl-pyruvate	3-Imidazole-2-oxopropanoate				154.038	-H+	153.031	153.03	0.000565	4881.7	3		74
	75	C30H34O8	1	Carpelastofuran					522.225	-H+	521.218	521.218	9.5e-05	29098.9	1		75	C4H8O2S2	3	3-Mercapto-2-mercaptomethylpropanoate	4,5-cis-dihydroxy-1,2-dithiacyclohexane	Oxidized dithiothreitol			151.997	-H+	150.989	150.989	0.000295	774780	2		75	C6H5NO4	3	2,6-Dihydroxynicotinate	2-4-Dihydroxy-nitrophenol	4-Nitrocatechol			155.022	-H+	154.015	154.014	0.000585	8378.8	3		75
	76	C46H92NO12P	4	N-(2-hydroxydocosanoyl)-sphinganine-1-phospho-(1'-myo-inositol)	N-(2-hydroxyeicosanoyl)-eicosasphinganine-1-phospho-(1'-myo-inositol)	N-(docosanoyl)-4R-hydroxysphinganine-1-phospho-(1'-myo-inositol)	N-(eicosanoyl)-4R-hydroxyeicosasphinganine-1-phospho-(1'-myo-inositol)		881.636	-H+	880.628	880.628	0.000443	20831.8	1		76	C5H4N4O2	3	Xanthine	6-8-Dihydroxypurine	Alloxanthine			152.033	-H+	151.026	151.026	0.000155	29430.5	2		76	C7H5O2Cl	3	2-Chlorobenzoate	4-Chlorobenzoate	m-Chlorobenzoicacid			155.998	-H+	154.991	154.99	0.000535	5678.3	3		76
	77	[PO3]3-	1	Phosphite					79.9663	+Cl-	114.936	114.936	0.000267	6133.4	1		77	C8H8O3	25	2-Hydroxyphenylacetate	3,4-Dihydroxyphenylacetaldehyde	3-Hydroxyphenylacetate	4-Hydroxyphenylacetate	(R)-Mandelate	152.047	-H+	151.04	151.04	7.5e-05	10774.4	2		77	C7H13NO3	10	5-Acetamidopentanoate	(-)-Betonicine	2-Methylbutyrylglycine	3-Dehydrocarnitine	3-Hydroxystachydrine	159.09	-H+	158.082	158.082	0.000265	8488.5	3		77
	78	C4H11NO3	1	Tromethamine					121.074	+Cl-	156.043	156.043	0.000293	2900116	1		78	C5H12O5	4	D-Arabitol	L-Arabitol	Ribitol	Xylitol		152.068	-H+	151.061	151.061	0.000205	10484.9	2		78	C7H12O4	5	(1S,3R,4S)-3,4-Dihydroxycyclohexane-1-carboxylate	[FA (7:0/2:0)] Heptanedioic acid	3,3-Dimethylglutaricacid	3-Methyladipicacid	Dihydro-3-hydroxy-3-(1-hydroxyethyl)-4-methylfuran-2(3H)-one	160.074	-H+	159.066	159.066	0.000285	4351.1	3		78
	79	Cl2Fe	1	ferrous chloride					125.873	+Cl-	160.842	160.842	5.3e-05	5962429	1		79	C6H6N2O3	2	Imidazol-5-yl-pyruvate	3-Imidazole-2-oxopropanoate				154.038	-H+	153.031	153.03	0.000565	5478.4	2		79	C8H16O3	15	[FA hydroxy(8:0)] 2-hydroxy-octanoic acid	[FA hydroxy(8:0)] 2R-hydroxy-octanoic acid	[FA hydroxy(8:0)] 3-hydroxy-octanoic acid	[FA hydroxy(8:0)] 3R-hydroxy-octanoic acid	[FA hydroxy(8:0)] 4-hydroxy-octanoic acid	160.11	-H+	159.103	159.102	0.000675	4270.9	3		79
	80	C3H5N5O	1	2-Hydroxy-4,6-diamino-1,3,5-triazine					127.049	+Cl-	162.019	162.019	0.000187	6940.2	1		80	C7H5O2Cl	3	2-Chlorobenzoate	4-Chlorobenzoate	m-Chlorobenzoicacid			155.998	-H+	154.991	154.99	0.000535	8442.4	2		80	C4H6OF3Cl	1	2-Chloro-1,1,2-trifluoroethyl ethyl ether					162.006	-H+	160.999	160.998	0.000655	9089.5	3		80
	81	C3H4N4O2	1	2,4-Dihydroxy-6-amino-1,3,5-triazine					128.033	+Cl-	163.003	163.003	0.000167	9150.5	1		81	C7H13NO3	10	5-Acetamidopentanoate	(-)-Betonicine	2-Methylbutyrylglycine	3-Dehydrocarnitine	3-Hydroxystachydrine	159.09	-H+	158.082	158.082	0.000265	10343.1	2		81	C6H10O5	24	(R)-2-Ethylmalate	2-Dehydro-3-deoxy-D-fuconate	2-Dehydro-3-deoxy-L-rhamnonate	3-Ethylmalate	L-Rhamnono-1,4-lactone	162.053	-H+	161.046	161.045	0.000555	17185.5	3		81
	82	C2H6ClO3P	1	2-chloroethylphosphonate					143.974	+Cl-	178.944	178.944	0.000287	23573.9	1		82	C7H12O4	5	(1S,3R,4S)-3,4-Dihydroxycyclohexane-1-carboxylate	[FA (7:0/2:0)] Heptanedioic acid	3,3-Dimethylglutaricacid	3-Methyladipicacid	Dihydro-3-hydroxy-3-(1-hydroxyethyl)-4-methylfuran-2(3H)-one	160.074	-H+	159.066	159.066	0.000285	5211.9	2		82	C7H5NO4	7	Pyridine-2,3-dicarboxylate	2,4-pyridinedicarboxylate	4-hydroxy-3-nitrobenzaldehyde	4-nitrobenzoate	5-nitrosalicylaldehyde	167.022	-H+	166.015	166.014	0.000585	88954.4	3		82
	83	C4H8O2S2	3	3-Mercapto-2-mercaptomethylpropanoate	4,5-cis-dihydroxy-1,2-dithiacyclohexane	Oxidized dithiothreitol			151.997	+Cl-	186.966	186.966	2.7e-05	347094	1		83	C8H16O3	15	[FA hydroxy(8:0)] 2-hydroxy-octanoic acid	[FA hydroxy(8:0)] 2R-hydroxy-octanoic acid	[FA hydroxy(8:0)] 3-hydroxy-octanoic acid	[FA hydroxy(8:0)] 3R-hydroxy-octanoic acid	[FA hydroxy(8:0)] 4-hydroxy-octanoic acid	160.11	-H+	159.103	159.102	0.000675	4401.4	2		83	C5H4N4O3	1	Urate					168.028	-H+	167.021	167.021	6.5e-05	7131.3	3		83
	84	C3H6O5S	1	3-sulfopropanoate					153.994	+Cl-	188.963	188.963	3e-06	103517	1		84	C4H6OF3Cl	1	2-Chloro-1,1,2-trifluoroethyl ethyl ether					162.006	-H+	160.999	160.998	0.000655	11715	2		84	C9H16O3	17	(3R,6S)-3-Hydroxy-1,7-dioxaspiro[5.5]undecane	(3S,6S)-3-Hydroxy-1,7-dioxaspiro[5.5]undecane	(4R,6S)-4-Hydroxy-1,7-dioxaspiro[5.5]undecane	(4S,6S)-4-Hydroxy-1,7-dioxaspiro[5.5]undecane	[FA hydroxy(9:1)] 9-hydroxy-5Z-nonenoic acid	172.11	-H+	171.103	171.102	0.000675	12938.1	3		84
	85	Cl3Fe	1	ferric chloride					160.841	+Cl-	195.811	195.811	9.7e-05	488826	1		85	C6H10O5	24	(R)-2-Ethylmalate	2-Dehydro-3-deoxy-D-fuconate	2-Dehydro-3-deoxy-L-rhamnonate	3-Ethylmalate	L-Rhamnono-1,4-lactone	162.053	-H+	161.046	161.045	0.000555	24871.1	2		85	C10H20O2	23	Decanoic acid	[FA methyl(9:0)] 2-methyl-nonanoic acid	[FA methyl(9:0)] 3-methyl-nonanoic acid	[FA methyl(9:0)] 7-methyl-nonanoic acid	[FA methyl(9:0)] 8-methyl-nonanoic acid	172.146	-H+	171.139	171.139	5.5e-05	25487.7	3		85
	86	C6H13NO4	9	1,5-dideoxy-1,5-imino-D-galactitol	1-deoxynojirimycin	Bicine	Deoxymannojirimycin	D-Fucosamine	163.084	+Cl-	198.054	198.054	0.000137	5278.2	1		86	C2H3O2Cl3	1	Chloral hydrate					163.92	-H+	162.913	162.912	0.000585	8649.9	2		86	C10H7NO2	4	1-Nitronaphthalene	2-Quinolinecarboxylic acid	4-Quinolinecarboxylic acid	indole-3-glyoxal		173.048	-H+	172.04	172.04	0.000405	39580.4	3		86
	87	C3H6O6S	7	(2R)-3-Sulfolactate	(2S)-3-sulfolactate	(R)-2-O-sulfolactate	(S)-2-O-Sulfolactate	(S)-3-Sulfolactate	169.989	+Cl-	204.958	204.958	8.7e-05	17586.7	1		87	C6H14O5	2	3-deoxy-D-galactose	L-rhamnitol				166.084	-H+	165.077	165.077	0.000145	11719.2	2		87	C6H6O4S	2	Phenol sulfate	p-Phenolsulfonic acid				173.999	-H+	172.991	172.991	0.000405	4314.2	3		87
	88	C6H14O6	6	D-Sorbitol	Galactitol	Mannitol	D-Iditol	L-Glucitol	182.079	+Cl-	217.048	217.048	0.000443	205757	1		88	C7H5NO4	7	Pyridine-2,3-dicarboxylate	2,4-pyridinedicarboxylate	4-hydroxy-3-nitrobenzaldehyde	4-nitrobenzoate	5-nitrosalicylaldehyde	167.022	-H+	166.015	166.014	0.000585	136588	2		88	C7H14N2O3	5	N-Acetylornithine	L-prolinylglycine	N5-Ethyl-L-glutamine	theanine	Val-Gly	174.1	-H+	173.093	173.093	0.000165	15682.3	3		88
	89	C10H14NCl	1	Chlorphentermine					183.081	+Cl-	218.051	218.051	0.000117	10718.4	1		89	C3H6NO2Se	1	D,L-selenocysteine					167.956	-H+	166.949	166.949	9.5e-05	7813.9	2		89	C9H18O3	8	[FA hydroxy(9:0)] 2-hydroxy-nonanoic acid	[FA hydroxy(9:0)] 3-hydroxy-nonanoic acid	[FA hydroxy(9:0)] 4-hydroxy-nonanoic acid	[FA hydroxy(9:0)] 6-hydroxy-nonanoic acid	[FA hydroxy(9:0)] 7-hydroxy-nonanoic acid	174.126	-H+	173.118	173.118	0.000325	5011.6	3		89
	90	C5H4N4O4	1	5-Hydroxyisourate					184.023	+Cl-	218.993	218.992	0.000663	5133.4	1		90	C5H4N4O3	1	Urate					168.028	-H+	167.021	167.021	6.5e-05	24442.1	2		90	C9H9NO3	6	Hippurate	2,5,6-Trihydroxy-5,6-dihydroquinoline	3-Succinoylpyridine	4-oxo-4-(3-pyridyl)-butanoate	Adrenochrome	179.058	-H+	178.051	178.051	3.5e-05	95815.7	3		90
	91	C10H8N2S	1	indolylmethylisothiocyanate					188.041	+Cl-	223.01	223.01	0.000223	4059.9	1		91	C9H16O3	17	(3R,6S)-3-Hydroxy-1,7-dioxaspiro[5.5]undecane	(3S,6S)-3-Hydroxy-1,7-dioxaspiro[5.5]undecane	(4R,6S)-4-Hydroxy-1,7-dioxaspiro[5.5]undecane	(4S,6S)-4-Hydroxy-1,7-dioxaspiro[5.5]undecane	[FA hydroxy(9:1)] 9-hydroxy-5Z-nonenoic acid	172.11	-H+	171.103	171.102	0.000675	10770.3	2		91	C6H12O6	57	alpha-D-Glucose	beta-D-Fructose	beta-D-Glucose	D-Allose	D-Fructose	180.063	-H+	179.056	179.056	0.000115	96516.7	3		91
	92	C7H6O5S	1	4-Sulfobenzoate					201.994	+Cl-	236.963	236.963	3e-06	4655.8	1		92	C10H20O2	23	Decanoic acid	[FA methyl(9:0)] 2-methyl-nonanoic acid	[FA methyl(9:0)] 3-methyl-nonanoic acid	[FA methyl(9:0)] 7-methyl-nonanoic acid	[FA methyl(9:0)] 8-methyl-nonanoic acid	172.146	-H+	171.139	171.139	5.5e-05	16760.7	2		92	C9H11NO3	11	3-Amino-3-(4-hydroxyphenyl)propanoate	D-Tyrosine	L-Tyrosine	&alpha;-aminooxy-&beta;-phenylpropionate	4-hydroxy-4-(3-pyridyl)-butanoate	181.074	-H+	180.067	180.066	0.000615	9242	3		92
	93	C4H11O7P	1	D-Erythritol 4-phosphate					202.024	+Cl-	236.994	236.993	0.000643	7014.4	1		93	C10H7NO2	4	1-Nitronaphthalene	2-Quinolinecarboxylic acid	4-Quinolinecarboxylic acid	indole-3-glyoxal		173.048	-H+	172.04	172.04	0.000405	39764.1	2		93	C4H6O4S2	1	Succimer					181.971	-H+	180.963	180.963	0.000475	16435.7	3		93
	94	C8H10O6	1	cis-(homo)2aconitate					202.048	+Cl-	237.017	237.017	0.000143	9362.7	1		94	C6H6O4S	2	Phenol sulfate	p-Phenolsulfonic acid				173.999	-H+	172.991	172.991	0.000405	5182.4	2		94	C10H18O3	22	(3R,6R)-6-hydroxy-3-isopropenylheptanoate	(3S,6R)-6-hydroxy-3-isopropenyl-heptanoate	[FA hydroxy(10:1)] 1,3S-dihydroxy-8E-decen-5-one	[FA hydroxy(10:1)] 10-hydroxy-2E-decenoic acid	[FA hydroxy(10:1)] 10-hydroxy-2Z-decenoic acid	186.126	-H+	185.118	185.118	0.000325	4962.7	3		94
	95	C12H10O3	1	2,2',3-Trihydroxybiphenyl					202.063	+Cl-	237.032	237.032	0.000403	10403.3	1		95	C7H14N2O3	5	N-Acetylornithine	L-prolinylglycine	N5-Ethyl-L-glutamine	theanine	Val-Gly	174.1	-H+	173.093	173.093	0.000165	17900.5	2		95	C7H8O4S	1	4-Sulfobenzyl alcohol					188.014	-H+	187.007	187.007	5.5e-05	59469.4	3		95
	96	C16H10	1	Pyrene					202.078	+Cl-	237.048	237.047	0.000653	13909.2	1		96	C9H18O3	8	[FA hydroxy(9:0)] 2-hydroxy-nonanoic acid	[FA hydroxy(9:0)] 3-hydroxy-nonanoic acid	[FA hydroxy(9:0)] 4-hydroxy-nonanoic acid	[FA hydroxy(9:0)] 6-hydroxy-nonanoic acid	[FA hydroxy(9:0)] 7-hydroxy-nonanoic acid	174.126	-H+	173.118	173.118	0.000325	5654.6	2		96	C8H16N2O3	7	N2-Acetyl-L-lysine	N6-Acetyl-L-lysine	&gamma;-glutamyl-isopropylamide	6-Acetamido-3-aminohexanoate	Glycyl-leucine	188.116	-H+	187.109	187.109	0.000185	14504	3		96
	97	C9H14O5	1	Diethyl 2-methyl-3-oxosuccinate					202.084	+Cl-	237.054	237.054	0.000467	20076.7	1		97	C9H9NO3	6	Hippurate	2,5,6-Trihydroxy-5,6-dihydroquinoline	3-Succinoylpyridine	4-oxo-4-(3-pyridyl)-butanoate	Adrenochrome	179.058	-H+	178.051	178.051	3.5e-05	99580.2	2		97	C7H10O6	4	[FA hydroxy(7:1/2:0)] 2,4-dihydroxy-2-heptenedioc acid	[FA hydroxy,oxo(7:0/2:0)] 4-hydroxy-2-oxo-Heptanedioic acid	3-Dehydroquinate	4-Hydroxy-4-methyl-2-oxoadipate		190.048	-H+	189.04	189.04	0.000465	6541.6	3		97
	98	C14H18O	1	alpha-Amylcinnamaldehyde					202.136	+Cl-	237.105	237.105	0.000173	51444.1	1		98	C6H12O6	57	alpha-D-Glucose	beta-D-Fructose	beta-D-Glucose	D-Allose	D-Fructose	180.063	-H+	179.056	179.056	0.000115	122078	2		98	O6S3	1	Trithionate					191.886	-H+	190.878	190.879	0.000575	12580.8	3		98
	99	C8H18N4O2	3	Arg-OEt	NG,NG-Dimethyl-L-arginine	Symmetricdimethylarginine			202.143	+Cl-	237.112	237.112	0.000383	47255.9	1		99	C9H11NO3	11	3-Amino-3-(4-hydroxyphenyl)propanoate	D-Tyrosine	L-Tyrosine	&alpha;-aminooxy-&beta;-phenylpropionate	4-hydroxy-4-(3-pyridyl)-butanoate	181.074	-H+	180.067	180.066	0.000615	15900.6	2		99	C10H11NO3	10	Phenylacetylglycine	(3-Arylcarbonyl)-alanine	3-Carbamoyl-2-phenylpropionaldehyde	4-Hydroxy-5-phenyltetrahydro-1,3-oxazin-2-one	5,6-Dihydroxy-3-methyl-2-oxo-1,2,5,6-tetrahydroquinoline	193.074	-H+	192.067	192.067	0.000385	6673.3	3		99
	100	C11H22O3	6	[FA hydroxy(11:0)] 10-hydroxy-undecanoic acid	[FA hydroxy(11:0)] 11-hydroxy-undecanoic acid	[FA hydroxy(11:0)] 2-hydroxy-undecanoic acid	[FA hydroxy(11:0)] 3-hydroxy-undecanoic acid	[FA hydroxy(11:0)] 3S-hydroxy-undecanoic acid	202.157	+Cl-	237.126	237.127	0.000697	19097.5	1		100	C4H6O4S2	1	Succimer					181.971	-H+	180.963	180.963	0.000475	30470.5	2		100	C12H24O2	15	Dodecanoic acid	[FA methyl(11:0)] 10-methyl-undecanoic acid	[FA methyl(11:0)] 2-methyl-undecanoic acid	[FA methyl(11:0)] 3-methyl-undecanoic acid	[FA methyl(11:0)] 3R-methyl-undecanoic acid	200.178	-H+	199.17	199.17	0.000355	18602.3	3		100
	101	C10H22N2O2	1	Spermine dialdehyde					202.168	+Cl-	237.138	237.137	0.000533	20168.7	1		101	C12H8S	1	dibenzothiophene					184.035	-H+	183.027	183.027	0.000395	9070.7	2		101	C7H8O7	1	Oxaloglutarate					204.027	-H+	203.02	203.02	0.000265	5321.4	3		101
	102	C12H16N2O	3	Bufotenine	Caulophylline	Psilocin			204.126	+Cl-	239.096	239.095	0.000663	140285	1		102	C7H8O4S	1	4-Sulfobenzyl alcohol					188.014	-H+	187.007	187.007	5.5e-05	56898.9	2		102	C11H12N2O2	6	D-Tryptophan	L-Tryptophan	Ethotoin	Idazoxan	Nirvanol	204.09	-H+	203.083	203.082	0.000605	8918	3		102
	103	C6H6Cl4	1	delta-3,4,5,6-Tetrachlorocyclohexene					217.922	+Cl-	252.892	252.892	0.000237	7988.3	1		103	C9H16O4	2	Azelaic acid	Nonate				188.105	-H+	187.098	187.097	0.000585	4068.6	2		103	C9H9NOCl2	1	Propanil					217.006	-H+	215.999	215.999	0.000155	6272	3		103
	104	C15H22O3	9	[PR hydrox] (+)-5beta,6alpha-dihydroxy-7-protoilluden-14-al	[PR methyl,methyl(4:0/5:0)] (2'S,5'R)-4-methyl-l-(5'-methyl-2',3',4',5'-tetrahydro[2' ',3' '-bifuran]-5'-yl)pentan-2-one	2-Ethylhexyl-4-hydroxybenzoate	Abscisic alcohol	Arbusculin A	250.157	+Cl-	285.126	285.126	0.000303	4427.5	1		104	C7H10O6	4	[FA hydroxy(7:1/2:0)] 2,4-dihydroxy-2-heptenedioc acid	[FA hydroxy,oxo(7:0/2:0)] 4-hydroxy-2-oxo-Heptanedioic acid	3-Dehydroquinate	4-Hydroxy-4-methyl-2-oxoadipate		190.048	-H+	189.04	189.04	0.000465	7294	2		104	C6H10N3O4P	1	4-Amino-2-methyl-5-phosphomethylpyrimidine					219.041	-H+	218.034	218.033	0.000615	13376.2	3		104
	105	C14H12O3S	1	Suprofen					260.051	+Cl-	295.02	295.02	0.000123	4083.9	1		105	O6S3	1	Trithionate					191.886	-H+	190.878	190.879	0.000575	13597.3	2		105	C9H17NO5	1	Pantothenate					219.111	-H+	218.103	218.103	0.000395	41757.6	3		105
	106	C16H24O3	1	Dehydrojuvabione					264.173	+Cl-	299.142	299.142	4.7e-05	77756.3	1		106	C9H8N2O3	1	5-(p-Hydroxyphenyl)hydantoin					192.053	-H+	191.046	191.046	0.000215	4233.1	2		106	C10H8N2S2	1	4,4'-dithiodipyridine					220.013	-H+	219.006	219.005	0.000615	14194.1	3		106
	107	C17H16N2O2	1	IAA-phenylalanine					280.121	+Cl-	315.091	315.091	0.000417	13635	1		107	C10H11NO3	10	Phenylacetylglycine	(3-Arylcarbonyl)-alanine	3-Carbamoyl-2-phenylpropionaldehyde	4-Hydroxy-5-phenyltetrahydro-1,3-oxazin-2-one	5,6-Dihydroxy-3-methyl-2-oxo-1,2,5,6-tetrahydroquinoline	193.074	-H+	192.067	192.066	0.000615	6900.8	2		107	C7H12N2O4S	1	AMCC					220.052	-H+	219.045	219.045	0.000495	31202.7	3		107
	108	C15H17N3O3	1	SR95531					287.127	+Cl-	322.096	322.096	0.000393	77099.1	1		108	C12H8OS	1	dibenzothiophene-5-oxide					200.03	-H+	199.022	199.022	0.000315	4016.3	2		108	C15H10O2	5	2-Phenyl-4-benzopyron	9-Anthroic acid	Isoflavone	Phenindione	Tectoquinone	222.068	-H+	221.061	221.061	0.000195	4752	3		108
	109	C12H15N2O3PS	1	Quinalphos					298.054	+Cl-	333.024	333.024	0.000497	85696.3	1		109	C12H24O2	15	Dodecanoic acid	[FA methyl(11:0)] 10-methyl-undecanoic acid	[FA methyl(11:0)] 2-methyl-undecanoic acid	[FA methyl(11:0)] 3-methyl-undecanoic acid	[FA methyl(11:0)] 3R-methyl-undecanoic acid	200.178	-H+	199.17	199.17	0.000355	11415.2	2		109	C10H16N2O4	2	(S)-ATPA	Prolylhydroxyproline				228.111	-H+	227.104	227.104	0.000265	4885.8	3		109
	110	C14H20O7	1	Salidroside					300.121	+Cl-	335.09	335.09	0.000313	5046.3	1		110	C7H8O7	1	Oxaloglutarate					204.027	-H+	203.02	203.02	0.000265	5893.4	2		110	C14H28O2	23	Tetradecanoic acid	[FA dimethyl(12:0)] 2,4-dimethyl-dodecanoic acid	[FA dimethyl(12:0)] 2,5-dimethyl-dodecanoic acid	[FA dimethyl(12:0)] 2,6-dimethyl-dodecanoic acid	[FA dimethyl(12:0)] 4,8-dimethyl-dodecanoic acid	228.209	-H+	227.202	227.202	0.000345	10379.4	3		110
	111	C19H18N2O3	2	indole-3-acetyl-phenylalanine	p-coumaroylserotonin				322.132	+Cl-	357.101	357.101	0.000143	12311.9	1		111	C11H12N2O2	6	D-Tryptophan	L-Tryptophan	Ethotoin	Idazoxan	Nirvanol	204.09	-H+	203.083	203.082	0.000605	15786.3	2		111	C15H22O2	23	[PR] 1,13-Dihydroxy-herbertene	[PR] 12-Hydroxy-chiloscyphone	[PR] 8beta-Hydroxy-3-longipinen-5-one	[PR] Alcyopterosins O	[PR] Curcumenone	234.162	-H+	233.155	233.155	0.000295	6817.1	3		111
	112	C14H14NO4PS	1	EPN					323.038	+Cl-	358.008	358.007	0.000523	10973.1	1		112	C9H9NOCl2	1	Propanil					217.006	-H+	215.999	215.999	0.000155	6848.4	2		112	C8H16N2O4S	1	Met-Ser					236.083	-H+	235.076	235.076	0.000195	70582.7	3		112
	113	C19H17N2OCl	1	Prazepam					324.103	+Cl-	359.072	359.073	0.000657	10909.8	1		113	C6H10N3O4P	1	4-Amino-2-methyl-5-phosphomethylpyrimidine					219.041	-H+	218.034	218.033	0.000615	11633.5	2		113	C8H15NO7	4	fructoseglycine	N-Acetyl-D-glucosaminate	N-Glycolyl-D-glucosamine	N-Glycolyl-D-mannosamine		237.085	-H+	236.078	236.078	0.000425	5825.8	3		113
	114	C15H18O8	7	1-O-coumaroyl-&beta;-D-glucose	4'-O-&beta;-D-glucosyl-cis-p-coumarate	4-O-beta-D-Glucosyl-4-hydroxycinnamate	Bilobalide	cis-beta-D-Glucosyl-2-hydroxycinnamate	326.1	+Cl-	361.07	361.069	0.000573	9271.2	1		114	C9H17NO5	1	Pantothenate					219.111	-H+	218.103	218.103	0.000395	38535.4	2		114	C10H10N2O5	1	(3-nitrobenzoyl)alanine					238.059	-H+	237.052	237.051	0.000695	13405.8	3		114
	115	C17H11F4N2ClS	1	Quazepam					386.027	+Cl-	420.996	420.996	0.000163	8235.5	1		115	C10H8N2S2	1	4,4'-dithiodipyridine					220.013	-H+	219.006	219.005	0.000615	15478.2	2		115	C15H10O3	8	2'-Hydroxyflavone	2'-Hydroxyisoflavone	2-Hydroxymethylanthraquinone	6-Hydroxyflavone	7-Hydroxyflavone	238.063	-H+	237.056	237.056	0.000275	11597.4	3		115
	116	C15H26N6O4S	1	Lys-Cys-His					386.174	+Cl-	421.143	421.143	3.3e-05	823499	1		116	C7H12N2O4S	1	AMCC					220.052	-H+	219.045	219.045	0.000495	34734.9	2		116	C8H14O8	1	3-Deoxy-D-manno-octulosonate					238.069	-H+	237.062	237.061	0.000595	21302.4	3		116
	117	C14H24N6O7	4	Ala-Ala-Asn-Asn	Ala-Asn-Gln-Gly	Asn-Gln-Gln	Gln-Gln-Gly-Gly		388.171	+Cl-	423.14	423.14	5.3e-05	252596	1		117	C10H16N2O4	2	(S)-ATPA	Prolylhydroxyproline				228.111	-H+	227.104	227.104	0.000265	6768.6	2		117	C9H10N4O4	1	Xanthopterin-B2					238.07	-H+	237.063	237.063	6.5e-05	17491.4	3		117
	118	C22H26O8	3	(+)-Syringaresinol	Euparotin acetate	Liatrin			418.163	+Cl-	453.132	453.132	0.000173	4310	1		118	C14H28O2	23	Tetradecanoic acid	[FA dimethyl(12:0)] 2,4-dimethyl-dodecanoic acid	[FA dimethyl(12:0)] 2,5-dimethyl-dodecanoic acid	[FA dimethyl(12:0)] 2,6-dimethyl-dodecanoic acid	[FA dimethyl(12:0)] 4,8-dimethyl-dodecanoic acid	228.209	-H+	227.202	227.202	0.000345	7283.6	2		118	C8H18N2O4S	1	HEPES					238.099	-H+	237.091	237.091	0.000455	14956919	3		118
	119	C21H29N5O7	5	Ala-Asn-Pro-Tyr	Ala-Thr-Trp-Ser	Asn-Phe-Pro-Ser	Gln-Gly-Pro-Tyr	Thr-Thr-Trp-Gly	463.207	+Cl-	498.176	498.176	0.000103	126454	1		119	C15H22O2	23	[PR] 1,13-Dihydroxy-herbertene	[PR] 12-Hydroxy-chiloscyphone	[PR] 8beta-Hydroxy-3-longipinen-5-one	[PR] Alcyopterosins O	[PR] Curcumenone	234.162	-H+	233.155	233.155	0.000295	7166.6	2		119	C14H22O3	4	[FA oxo(5:1/5:0/4:0)] (1R,2R)-3-oxo-2-(2'Z-pentenyl)-cyclopentanebutanoic acid	[FA oxo(5:1/5:0/4:0)] (1S,2S)-3-oxo-2-(2'Z-pentenyl)-cyclopentanebutanoic acid	[PR] Sundiversifolide	7-oxo-11E,13-Tetradecadienoic acid		238.157	-H+	237.15	237.149	0.000625	20953.2	3		119
	120	C24H28O13	1	Barbatoflavan					524.153	+Cl-	559.122	559.123	0.000597	6736.4	1		120	C8H18N2O4S	1	HEPES					238.099	-H+	237.091	237.091	0.000455	37419.2	2		120	C15H13NO2	5	1-Hydroxy-2-acetamidofluorene	3-Hydroxy-2-acetamidofluorene	5-Hydroxy-2-acetamidofluorene	7-Hydroxy-2-acetamidofluorene	N-Hydroxy-2-acetamidofluorene	239.095	-H+	238.087	238.087	0.000355	67175.7	3		120
	121	C41H71NO4	1	[FA methyl(18:0/18:0/3:0/2:0)] 1,3-di-(octadec-9Z-enoyl)-(1-cyano-2-methylene-propane-1,3-diol)					641.538	+Cl-	676.508	676.508	0.000287	7472.8	1		121	C9H12N2O6	3	Pseudouridine	Uridine	Orotidine(fragment)			244.07	-H+	243.062	243.062	0.000265	14223.8	2		121	C9H13N5O3	4	6-Lactoyl-5,6,7,8-tetrahydropterin	Dihydrobiopterin	1-hydroxy-2-Oxopropyl tetrahydropterin	4a-Carbinolaminetetrahydrobiopterin		239.102	-H+	238.095	238.095	0.000435	1304082	3		121
	122	CH2O2	1	Formate					46.0055	+CHCOO-	105.019	105.019	0.000335	21008.9	1		122	C15H22O3	9	[PR hydrox] (+)-5beta,6alpha-dihydroxy-7-protoilluden-14-al	[PR methyl,methyl(4:0/5:0)] (2'S,5'R)-4-methyl-l-(5'-methyl-2',3',4',5'-tetrahydro[2' ',3' '-bifuran]-5'-yl)pentan-2-one	2-Ethylhexyl-4-hydroxybenzoate	Abscisic alcohol	Arbusculin A	250.157	-H+	249.15	249.15	0.000375	10445.5	2		122	C10H15N3O4	1	5-Methyl-2'-deoxycytidine					241.106	-H+	240.099	240.099	1.5e-05	7537.7	3		122
	123	C2H7NO	1	Ethanolamine					61.0528	+CHCOO-	120.067	120.066	0.000615	248262	1		123	C16H32O2	27	Hexadecanoic acid	[FA (15:0)] 14-methy-pentadecanoic acid	[FA (3:2/13:0)] 2-propyl-tridecanoic acid	[FA (6:2/10:0)] 2-hexyl-decanoic acid	[FA (6:2/10:0)] 4-hexyl-decanoic acid	256.24	-H+	255.233	255.233	4.5e-05	42360	2		123	C9H12N2O6	3	Pseudouridine	Uridine	Orotidine(fragment)			244.07	-H+	243.062	243.062	0.000265	12301.3	3		123
	124	BH3O3	1	borate					62.0175	+CHCOO-	121.031	121.032	0.000625	21936.9	1		124	C14H12OCl2	2	2,2-Bis(4'-chlorophenyl)ethanol	2-Chloro-beta-(4-chlorophenyl)phenethyl alcohol				266.027	-H+	265.019	265.019	0.000245	6045.1	2		124	C16H32O2	27	Hexadecanoic acid	[FA (15:0)] 14-methy-pentadecanoic acid	[FA (3:2/13:0)] 2-propyl-tridecanoic acid	[FA (6:2/10:0)] 2-hexyl-decanoic acid	[FA (6:2/10:0)] 4-hexyl-decanoic acid	256.24	-H+	255.233	255.233	4.5e-05	57074.9	3		124
	125	Cu	1	Copper					62.9296	+CHCOO-	121.943	121.943	0.000455	12919.2	1		125	C6H10O10S	1	L-Iduronate 2-sulfate					273.999	-H+	272.992	272.992	0.000195	7768.8	2		125	C6H10O10S	1	L-Iduronate 2-sulfate					273.999	-H+	272.992	272.992	0.000195	7587.7	3		125
	126	C4H8O	4	Butanal	isobutanal	Methyl ethyl ketone	Tetrahydrofuran		72.0575	+CHCOO-	131.071	131.071	0.000375	6095.1	1		126	C18H36O2	25	Octadecanoic acid	[FA dimethyl(16:0)] 11,15-dimethyl-hexadecanoic acid	[FA dimethyl(16:0)] 15,15-dimethyl-hexadecanoic acid	[FA dimethyl(16:0)] 2,14-dimethyl-hexadecanoic acid	[FA dimethyl(16:0)] 2,6-dimethyl-hexadecanoic acid	284.272	-H+	283.264	283.264	0.000255	47835.8	2		126	C18H36O2	25	Octadecanoic acid	[FA dimethyl(16:0)] 11,15-dimethyl-hexadecanoic acid	[FA dimethyl(16:0)] 15,15-dimethyl-hexadecanoic acid	[FA dimethyl(16:0)] 2,14-dimethyl-hexadecanoic acid	[FA dimethyl(16:0)] 2,6-dimethyl-hexadecanoic acid	284.272	-H+	283.264	283.264	0.000255	58499.6	3		126
	127	C2H4O2S	1	Thioglycolate					91.9932	+CHCOO-	151.007	151.007	5.5e-05	23116.8	1		127	C12H6Cl4	8	2,2',4,4'-Tetrachlorobiphenyl	2,2',4,5-Tetrachlorobiphenyl	2,2',5,5'-Tetrachlorobiphenyl	2,3,4,4'-Tetrachlorobiphenyl	2,3,4,5-Tetrachlorobiphenyl	289.922	-H+	288.915	288.915	8.5e-05	4977.8	2		127	C7H4Br2O3	1	3,5-dibromo-4-hydroxybenzoate					293.853	-H+	292.845	292.846	0.000555	10894.8	3		127
	128	C7H14	4	1,2-dimethylcyclopentane	1-Heptene	Ethylcyclopentane	Methylcyclohexane		98.1095	+CHCOO-	157.123	157.123	0.000405	26365.5	1		128	C7H4Br2O3	1	3,5-dibromo-4-hydroxybenzoate					293.853	-H+	292.845	292.846	0.000555	13706.2	2		128	C9H16NO8P	1	[PE dimethyl(2:0)] 1,2-diacyl-sn-glycero-3-phospho-(N-dimethyl)-ethanolamine					297.061	-H+	296.054	296.054	8.5e-05	128445	3		128
	129	C4H8O3	1	2S-hydroxy-butanoic acid					104.047	+CHCOO-	163.061	163.061	0.0002	13120.9	1		129	C7H16N3O8P	1	1-Guanidino-1-deoxy-scyllo-inositol 4-phosphate					301.067	-H+	300.06	300.06	0.000225	6273.5	2		129	C12H15N2O3PS	1	Quinalphos					298.054	-H+	297.047	297.047	0.000175	561849	3		129
	130	C2H8NO3P	2	(2-Aminoethyl)phosphonate	D-(1-Aminoethyl)phosphonate				125.024	+CHCOO-	184.038	184.038	3.5e-05	5006.7	1		130	C19H12O6	8	[Fv] Derriobtusone B	Dehydroneotenone	Dicumarol	Dolineone	Garhwalin	336.063	-H+	335.056	335.056	0.000115	3921.3	2		130	C17H26O9	2	8-Epideoxyloganin	Deoxyloganin				374.158	-H+	373.15	373.151	0.000585	19122.2	3		130
	131	C2H6O3S2	1	2-Mercaptoethanesulfonate					141.976	+CHCOO-	200.99	200.989	0.000695	209594	1		131	C17H26O9	2	8-Epideoxyloganin	Deoxyloganin				374.158	-H+	373.15	373.151	0.000585	16783.1	2		131	C10H5OCl7	1	Heptachlor epoxide					385.816	-H+	384.809	384.809	0.000265	5035.3	3		131
	132	C5H12N2OS	1	L-methioninamide					148.067	+CHCOO-	207.081	207.081	0.000115	5581.4	1		132	C10H5OCl7	1	Heptachlor epoxide					385.816	-H+	384.809	384.809	0.000265	9030.8	2		132	C21H29N5O4	2	Ile-His-Phe	Leu-Phe-His				415.222	-H+	414.215	414.214	0.000685	4206	3		132
	133	C3H8O3S2	1	2-(Methylthio)ethanesulfonate					155.991	+CHCOO-	215.005	215.005	0.000345	10214.3	1		133	C22H26O6	4	(+)-Eudesmin	3,5-Di-O-methyl-8-prenylafzelechin-4beta-ol	4,5-Di-O-methyl-8-prenylafzelechin-4beta-ol	Burseran		386.173	-H+	385.166	385.166	0.000335	4477.4	2		133	C30H34O8	1	Carpelastofuran					522.225	-H+	521.218	521.218	9.5e-05	4858.7	3		133
	134	C4H12NO4P	1	Phosphodimethylethanolamine					169.05	+CHCOO-	228.064	228.064	0.000255	67842.7	1		134	C21H29N5O4	2	Ile-His-Phe	Leu-Phe-His				415.222	-H+	414.215	414.214	0.000685	4625.4	2		134	C46H92NO12P	4	N-(2-hydroxydocosanoyl)-sphinganine-1-phospho-(1'-myo-inositol)	N-(2-hydroxyeicosanoyl)-eicosasphinganine-1-phospho-(1'-myo-inositol)	N-(docosanoyl)-4R-hydroxysphinganine-1-phospho-(1'-myo-inositol)	N-(eicosanoyl)-4R-hydroxyeicosasphinganine-1-phospho-(1'-myo-inositol)		881.636	-H+	880.628	880.628	0.000443	4546	3		134
	135	C6H4O2Cl2	5	2,5-Dichlorohydroquinone	2,6-Dichlorohydroquinone	3,4-dichlorocatechol	3,5-Dichlorocatechol	3,6-Dichlorocatechol	177.959	+CHCOO-	236.973	236.973	0.000305	4732.5	1		135	C25H34O9	5	[ST methoxy(2:0)] 2-methoxy-estra-1,3,5(10)-triene-3,17beta-diol 3-D-glucuronide	4-Hydroxyandrostenedioneglucuronide	Ailanthinone	Castelanone	Simalikilactone D	478.22	-H+	477.213	477.213	1.5e-05	9527.9	2		135	C4H6	1	1,3-Butadiene					54.047	+Cl-	89.0164	89.016	0.000353	5361.3	3		135
	136	C5H7N2O3Cl	1	acivicin					178.015	+CHCOO-	237.028	237.029	0.000625	12801.9	1		136	C48H69NO12	1	Chivosazole B					851.482	-H+	850.475	850.475	0.000295	4949.2	2		136	C4H6	1	1,3-Butadiene					54.047	+Cl-	89.0164	89.017	0.000647	5552.2	3		136
	137	C9H6O4	5	3-(2-propenoic acid)-o-benzoquinone	5,7-Dihydroxychromone	7,8-Dihydroxycoumarin	Esculetin	ninhydrin	178.027	+CHCOO-	237.04	237.041	0.000535	26870.5	1		137	CNNa	1	NaCN					48.9928	+Cl-	83.9622	83.962	0.000243	13275.2	2		137	C4H6	1	1,3-Butadiene					54.047	+Cl-	89.0164	89.017	0.000647	5238.9	3		137
	138	C10H14N2O	7	(R)-6-Hydroxynicotine	(S)-6-Hydroxynicotine	2'-Hydroxynicotine	4-(methylamino)-1-(3-pyridyl)-1-butanone	Glycinexylidide	178.111	+CHCOO-	237.124	237.125	0.000535	27037	1		138	C4H6	1	1,3-Butadiene					54.047	+Cl-	89.0164	89.016	0.000353	7489.2	2		138	[PO3]3-	1	Phosphite					79.9663	+Cl-	114.936	114.936	0.000267	9223.2	3		138
	139	C2H3O2I	1	iodoacetate					185.918	+CHCOO-	244.932	244.931	0.000635	131343	1		139	C4H6	1	1,3-Butadiene					54.047	+Cl-	89.0164	89.016	0.000353	7656.8	2		139	C4H11NO3	1	Tromethamine					121.074	+Cl-	156.043	156.043	0.000293	378204	3		139
	140	C6H12N2O3S	1	Ala-Cys					192.057	+CHCOO-	251.071	251.071	0.000285	49239	1		140	C4H6	1	1,3-Butadiene					54.047	+Cl-	89.0164	89.017	0.000647	7280.5	2		140	Cl2Fe	1	ferrous chloride					125.873	+Cl-	160.842	160.842	5.3e-05	544613	3		140
	141	C8H9FN2O3	1	Tegafur					200.06	+CHCOO-	259.074	259.073	0.000575	27029.8	1		141	C4H6	1	1,3-Butadiene					54.047	+Cl-	89.0164	89.017	0.000647	8791.1	2		141	C3H5N5O	1	2-Hydroxy-4,6-diamino-1,3,5-triazine					127.049	+Cl-	162.019	162.019	0.000187	7956.5	3		141
	142	C15H12O	2	1-Methoxyphenanthrene	Chalcone				208.089	+CHCOO-	267.103	267.103	0.000325	4117.5	1		142	[PO3]3-	1	Phosphite					79.9663	+Cl-	114.936	114.936	0.000267	4053.2	2		142	C3H4N4O2	1	2,4-Dihydroxy-6-amino-1,3,5-triazine					128.033	+Cl-	163.003	163.003	0.000167	8619.3	3		142
	143	C5H15N2O3PS	1	Amifostine					214.054	+CHCOO-	273.068	273.068	4.5e-05	14648.6	1		143	C5H11N	1	Piperidine					85.0892	+Cl-	120.059	120.058	0.000553	8407.9	2		143	C4H11N5	2	1-1-Dimethylbiguanide	Metformin				129.101	+Cl-	164.071	164.071	0.000147	78403	3		143
	144	C8H11NO6	1	2-(Hydroxymethyl)-3-(acetamidomethylene)succinate					217.059	+CHCOO-	276.072	276.073	0.000505	13321.4	1		144	C7H6N2	1	Benzimidazole					118.053	+Cl-	153.023	153.022	0.000503	5829.4	2		144	C9H7NO	7	1(2H)-Isoquinolinone	3-Methyleneoxindole	8-hydroxyquinoline	Indole-3-carboxaldehyde	quinolin-2(1H)-one	145.053	+Cl-	180.022	180.022	0.000163	11844.1	3		144
	145	C12H16O4	3	Aspidinol	olivetolic acid	tetraketide pyrone			224.105	+CHCOO-	283.119	283.119	0.000285	76915.8	1		145	C4H11NO3	1	Tromethamine					121.074	+Cl-	156.043	156.043	0.000293	601687	2		145	C4H8O2S2	3	3-Mercapto-2-mercaptomethylpropanoate	4,5-cis-dihydroxy-1,2-dithiacyclohexane	Oxidized dithiothreitol			151.997	+Cl-	186.966	186.966	2.7e-05	175856	3		145
	146	C9H16O5S	2	2-(4'-methylthio)butylmalate	3-(4'-methylthio)butylmalate				236.072	+CHCOO-	295.086	295.086	0.000295	6655.6	1		146	Cl2Fe	1	ferrous chloride					125.873	+Cl-	160.842	160.842	5.3e-05	134833	2		146	C3H6O5S	1	3-sulfopropanoate					153.994	+Cl-	188.963	188.963	3e-06	52077.8	3		146
	147	C12H19NO4	2	AAI	N-(3-Oxooctanoyl)homoserine lactone				241.131	+CHCOO-	300.145	300.145	0.000265	11077.5	1		147	C3H5N5O	1	2-Hydroxy-4,6-diamino-1,3,5-triazine					127.049	+Cl-	162.019	162.019	0.000187	8268.1	2		147	Cl3Fe	1	ferric chloride					160.841	+Cl-	195.811	195.811	9.7e-05	25590.7	3		147
	148	C9H11FN2O5	3	5'-Deoxy-5-fluorouridine	5-Fluorodeoxyuridine	5-fluoropyrimidin-2-one-ribonucleoside			246.065	+CHCOO-	305.079	305.079	5.5e-05	19232.9	1		148	C3H4N4O2	1	2,4-Dihydroxy-6-amino-1,3,5-triazine					128.033	+Cl-	163.003	163.003	0.000167	9113.1	2		148	C3H6O6S	7	(2R)-3-Sulfolactate	(2S)-3-sulfolactate	(R)-2-O-sulfolactate	(S)-2-O-Sulfolactate	(S)-3-Sulfolactate	169.989	+Cl-	204.958	204.958	8.7e-05	8240.2	3		148
	149	C10H15NO7	2	Hymexazol O-glucoside	Hymexazol N-glucoside				261.085	+CHCOO-	320.099	320.099	0.000295	247082	1		149	C4H11N5	2	1-1-Dimethylbiguanide	Metformin				129.101	+Cl-	164.071	164.071	0.000147	136295	2		149	C6H12O6	57	alpha-D-Glucose	beta-D-Fructose	beta-D-Glucose	D-Allose	D-Fructose	180.063	+Cl-	215.033	215.033	0.000207	697177	3		149
	150	C18H21NO3	7	(R)-N-Methylcoclaurine	(S)-N-Methylcoclaurine	Codeine	Estrone 16-oxime	Heterocodeine	299.152	+CHCOO-	358.166	358.166	5e-06	83304.7	1		150	C3H7O4P	3	Phosphonomycin	acetonylphosphonate	methyl-acetylphosphonate			138.008	+Cl-	172.978	172.977	0.000603	13173.2	2		150	C7H7FN4O	1	FMPP					182.06	+Cl-	217.03	217.03	0.000207	220757	3		150
	151	C8H15N2O9P	1	5'-Phosphoribosyl-N-formylglycinamide					314.052	+CHCOO-	373.065	373.066	0.000625	12933.7	1		151	C9H7NO	7	1(2H)-Isoquinolinone	3-Methyleneoxindole	8-hydroxyquinoline	Indole-3-carboxaldehyde	quinolin-2(1H)-one	145.053	+Cl-	180.022	180.022	0.000163	38632.7	2		151	C6H14O6	6	D-Sorbitol	Galactitol	Mannitol	D-Iditol	L-Glucitol	182.079	+Cl-	217.048	217.048	0.000443	95349.1	3		151
	152	C20H24O6	13	(-)-lactol	(+)-lariciresinol	[Fv] Brosimacutin H	[Fv] Brosimacutin I	Antheridiogen-An	360.157	+CHCOO-	419.171	419.171	0.000145	5280	1		152	C4H8O2S2	3	3-Mercapto-2-mercaptomethylpropanoate	4,5-cis-dihydroxy-1,2-dithiacyclohexane	Oxidized dithiothreitol			151.997	+Cl-	186.966	186.966	2.7e-05	140207	2		152	C10H14NCl	1	Chlorphentermine					183.081	+Cl-	218.051	218.051	0.000117	4968.1	3		152
	153	C19H26O3S2	1	1alpha,5alpha-Epidithio-17a-oxa-D-homoandrostan-3,17-dione					366.132	+CHCOO-	425.146	425.146	0.000195	4967.7	1		153	C3H6O5S	1	3-sulfopropanoate					153.994	+Cl-	188.963	188.963	3e-06	40863.6	2		153	C5H4N4O4	1	5-Hydroxyisourate					184.023	+Cl-	218.993	218.992	0.000663	14860.1	3		153
	154	C21H24O6	5	(-)-Arctigenin	5-O-Methyl-8-prenylafzelechin-4beta-ol	Fargesone A	Kadsurin A	Tetrahydrocurcumin	372.157	+CHCOO-	431.171	431.171	0.000145	6391.6	1		154	Cl3Fe	1	ferric chloride					160.841	+Cl-	195.811	195.811	9.7e-05	7928.8	2		154	C11H6O3	2	Angelicin	Psoralen				186.032	+Cl-	221.001	221.001	0.000103	5006.2	3		154
	155	C20H25O7Cl	1	Eupachlorin					412.129	+CHCOO-	471.143	471.143	0.000265	10615.5	1		155	C4H10NO4P	1	demethyl-phosphinothricin					167.035	+Cl-	202.004	202.004	0.000153	6091.7	2		155	C12H8OS	1	dibenzothiophene-5-oxide					200.03	+Cl-	234.999	234.999	7e-06	11941.3	3		155
	156	C18H24N4O9	1	Asp-Gly-Ser-Tyr					440.154	+CHCOO-	499.168	499.168	0.000185	60195.9	1		156	C5H14NO3P	1	N-Trimethyl-2-aminoethylphosphonate					167.071	+Cl-	202.041	202.041	0.000467	10930.3	2		156	C7H6O5S	1	4-Sulfobenzoate					201.994	+Cl-	236.963	236.963	3e-06	4725	3		156
	157	C15H23N5O14P2	3	ADP-ribose	Phosphoribosyl-AMP	ADP-D-ribose			559.072	+CHCOO-	618.086	618.086	0.000465	4409.9	1		157	C3H6O6S	7	(2R)-3-Sulfolactate	(2S)-3-sulfolactate	(R)-2-O-sulfolactate	(S)-2-O-Sulfolactate	(S)-3-Sulfolactate	169.989	+Cl-	204.958	204.958	8.7e-05	6208.7	2		157	C7H7O5P	1	Benzoyl phosphate					202.003	+Cl-	236.973	236.972	0.000513	4864.9	3		157
	158	C21H40N8O6S2	1	Arg-Met-Met-Gln					564.251	+CHCOO-	623.265	623.265	7.5e-05	11659	1		158	C6H12O6	57	alpha-D-Glucose	beta-D-Fructose	beta-D-Glucose	D-Allose	D-Fructose	180.063	+Cl-	215.033	215.033	0.000207	656005	2		158	C9H11O3Cl	1	Chlorphenesin					202.04	+Cl-	237.009	237.009	7.3e-05	7914.6	3		158
	159	C32H39O21	2	Delphinidin 3-(2-xylosylgalactoside)-5-glucoside	Delphinidin 3-sambubioside-5-glucoside				759.198	+CHCOO-	818.212	818.212	0.000245	4522.8	1		159	C7H7FN4O	1	FMPP					182.06	+Cl-	217.03	217.03	0.000207	203525	2		159	C8H10O6	1	cis-(homo)2aconitate					202.048	+Cl-	237.017	237.017	0.000143	5471.8	3		159
	160	C45H88NO9P	3	PS(O-20:0/19:1(9Z))	PS(P-18:0/21:0)	PS(P-20:0/19:0)			817.62	+CHCOO-	876.634	876.634	0.000475	11032.6	1		160	C6H14O6	6	D-Sorbitol	Galactitol	Mannitol	D-Iditol	L-Glucitol	182.079	+Cl-	217.048	217.048	0.000443	110942	2		160	C11H10N2O2	3	2-imino-3-(indol-3-yl)propanoate	alpha,beta-Didehydrotryptophan	Vasicinone			202.074	+Cl-	237.044	237.043	0.000633	17140.8	3		160
																	161	C5H4N4O4	1	5-Hydroxyisourate					184.023	+Cl-	218.993	218.992	0.000663	9208.2	2		161	C16H10	1	Pyrene					202.078	+Cl-	237.048	237.048	0.000347	16622.4	3		161
																	162	C8H14O3S	1	2-oxo-7-methylthioheptanoate					190.066	+Cl-	225.036	225.036	0.000227	5401	2		162	C9H14O5	1	Diethyl 2-methyl-3-oxosuccinate					202.084	+Cl-	237.054	237.053	0.000533	20132.2	3		162
																	163	C5H10O4S2	1	2-Oxopropyl-CoM					198.002	+Cl-	232.971	232.971	0.000453	4555.9	2		163	C14H18O	1	alpha-Amylcinnamaldehyde					202.136	+Cl-	237.105	237.105	0.000173	61221.7	3		163
																	164	C12H8OS	1	dibenzothiophene-5-oxide					200.03	+Cl-	234.999	234.999	7e-06	4298.3	2		164	C8H18N4O2	3	Arg-OEt	NG,NG-Dimethyl-L-arginine	Symmetricdimethylarginine			202.143	+Cl-	237.112	237.112	0.000383	41831.9	3		164
																	165	C4H10N3O5P	1	Phosphocreatine					211.036	+Cl-	246.005	246.005	0.000213	22107.7	2		165	C11H22O3	6	[FA hydroxy(11:0)] 10-hydroxy-undecanoic acid	[FA hydroxy(11:0)] 11-hydroxy-undecanoic acid	[FA hydroxy(11:0)] 2-hydroxy-undecanoic acid	[FA hydroxy(11:0)] 3-hydroxy-undecanoic acid	[FA hydroxy(11:0)] 3S-hydroxy-undecanoic acid	202.157	+Cl-	237.126	237.127	0.000697	18846.6	3		165
																	166	C7H5BrO4	1	3-bromogentisate					231.937	+Cl-	266.907	266.907	0.000477	9392.7	2		166	C10H22N2O2	1	Spermine dialdehyde					202.168	+Cl-	237.138	237.137	0.000533	16995.3	3		166
																	167	C4H8O4PCl3	1	Metrifonate					255.923	+Cl-	290.892	290.892	1.7e-05	4609.8	2		167	C12H16N2O	3	Bufotenine	Caulophylline	Psilocin			204.126	+Cl-	239.096	239.095	0.000663	95193.5	3		167
																	168	C9H6N2O8	1	3,5-Dinitro-4-hydroxyphenylpyruvate					270.012	+Cl-	304.982	304.982	0.000177	9778.7	2		168	C4H10N3O5P	1	Phosphocreatine					211.036	+Cl-	246.005	246.005	0.000213	16274.5	3		168
																	169	C15H17N3O3	1	SR95531					287.127	+Cl-	322.096	322.096	0.000393	13879	2		169	C6H6Cl4	1	delta-3,4,5,6-Tetrachlorocyclohexene					217.922	+Cl-	252.892	252.892	0.000237	6063.9	3		169
																	170	C14H14N3O2ClS	1	Pirinixic acid					323.05	+Cl-	358.019	358.019	6.7e-05	5784.9	2		170	C7H5BrO4	1	3-bromogentisate					231.937	+Cl-	266.907	266.907	0.000477	5695.1	3		170
																	171	C15H25N5O6	3	Ala-Ala-Asn-Pro	Ala-Gln-Gly-Pro	Gln-Gln-Pro			371.18	+Cl-	406.15	406.15	0.000107	7297.1	2		171	C10H15N3O5	1	5-Methylcytidine					257.101	+Cl-	292.071	292.071	0.000427	14678.1	3		171
																	172	C13H10F3N3O3Cl2	1	Carfentrazone					383.005	+Cl-	417.975	417.974	0.000533	4306	2		172	C9H6N2O8	1	3,5-Dinitro-4-hydroxyphenylpyruvate					270.012	+Cl-	304.982	304.982	0.000177	4489.5	3		172
																	173	C15H26N6O4S	1	Lys-Cys-His					386.174	+Cl-	421.143	421.143	3.3e-05	155064	2		173	C17H10O4	3	[Fv Hydrox] 4-Hydroxyfurano[2'',3'':6,7]aurone	Neorauteen	Pongaglabol			278.058	+Cl-	313.027	313.027	0.000313	4408.9	3		173
																	174	C14H24N6O7	4	Ala-Ala-Asn-Asn	Ala-Asn-Gln-Gly	Asn-Gln-Gln	Gln-Gln-Gly-Gly		388.171	+Cl-	423.14	423.14	5.3e-05	48802.2	2		174	C15H17N3O3	1	SR95531					287.127	+Cl-	322.096	322.096	0.000393	22701	3		174
																	175	C18H31N5O6	5	Ala-Leu-Asn-Pro	Ala-Val-Gln-Pro	Gln-Leu-Gly-Pro	Ile-Ala-Asn-Pro	Ile-Gln-Gly-Pro	413.227	+Cl-	448.197	448.197	0.000157	8805.4	2		175	C17H12O8	6	3,4,3'-Tri-O-methylellagic acid	3,5,3'-Trihydroxy-4'-methoxy-6,7-methylenedioxyflavone	5,3',4'-Trihydroxy-3-methoxy-6,7-methylenedioxyflavone	Benthamianin	Herbacetin 8-acetate	344.053	+Cl-	379.023	379.023	0.000377	4418.1	3		175
																	176	NO	1	Nitric oxide					29.998	+CHCOO-	89.0118	89.012	0.000155	5273	2		176	C15H25N5O6	3	Ala-Ala-Asn-Pro	Ala-Gln-Gly-Pro	Gln-Gln-Pro			371.18	+Cl-	406.15	406.15	0.000107	6906.6	3		176
																	177	CH2O2	1	Formate					46.0055	+CHCOO-	105.019	105.019	0.000335	36698.7	2		177	C17H11F4N2ClS	1	Quazepam					386.027	+Cl-	420.996	420.996	0.000163	20563.9	3		177
																	178	ClNa	1	sodium chloride(aq)					57.9586	+CHCOO-	116.972	116.972	0.000475	107905	2		178	C15H26N6O4S	1	Lys-Cys-His					386.174	+Cl-	421.143	421.143	3.3e-05	156590	3		178
																	179	C2H2O2	1	Glyoxal					58.0055	+CHCOO-	117.019	117.019	0.000335	43572.4	2		179	C14H24N6O7	4	Ala-Ala-Asn-Asn	Ala-Asn-Gln-Gly	Asn-Gln-Gln	Gln-Gln-Gly-Gly		388.171	+Cl-	423.14	423.14	5.3e-05	50076.6	3		179
																	180	C2H7NO	1	Ethanolamine					61.0528	+CHCOO-	120.067	120.066	0.000615	5.05528e+06	2		180	C18H31N5O6	5	Ala-Leu-Asn-Pro	Ala-Val-Gln-Pro	Gln-Leu-Gly-Pro	Ile-Ala-Asn-Pro	Ile-Gln-Gly-Pro	413.227	+Cl-	448.197	448.197	0.000157	7482.9	3		180
																	181	BH3O3	1	borate					62.0175	+CHCOO-	121.031	121.032	0.000625	34952.7	2		181	C21H29N5O7	5	Ala-Asn-Pro-Tyr	Ala-Thr-Trp-Ser	Asn-Phe-Pro-Ser	Gln-Gly-Pro-Tyr	Thr-Thr-Trp-Gly	463.207	+Cl-	498.176	498.176	0.000103	11206.7	3		181
																	182	Cu	1	Copper					62.9296	+CHCOO-	121.943	121.944	0.000545	7229.5	2		182	CH2O2	1	Formate					46.0055	+CHCOO-	105.019	105.019	0.000335	49652.7	3		182
																	183	C4H8O	4	Butanal	isobutanal	Methyl ethyl ketone	Tetrahydrofuran		72.0575	+CHCOO-	131.071	131.071	0.000375	15622.9	2		183	ClNa	1	sodium chloride(aq)					57.9586	+CHCOO-	116.972	116.972	0.000475	50230.1	3		183
																	184	C5H8O	5	1-Penten-3-one	3-Methylbut-2-enal	4-penten-2-one	Cyclopentanone	Methylpropenylketone	84.0575	+CHCOO-	143.071	143.071	0.000375	10153.5	2		184	C2H2O2	1	Glyoxal					58.0055	+CHCOO-	117.019	117.019	0.000335	18806.8	3		184
																	185	C3H7NO2	9	beta-Alanine	D-Alanine	L-Alanine	Sarcosine	1-nitropropane	89.0477	+CHCOO-	148.062	148.061	0.000535	28846.8	2		185	C2H7NO	1	Ethanolamine					61.0528	+CHCOO-	120.067	120.066	0.000615	1.56451e+06	3		185
																	186	C6H10O	1	3Z-hexenal					98.0732	+CHCOO-	157.087	157.087	2e-05	10894.8	2		186	BH3O3	1	borate					62.0175	+CHCOO-	121.031	121.032	0.000625	14279.7	3		186
																	187	C7H14	4	1,2-dimethylcyclopentane	1-Heptene	Ethylcyclopentane	Methylcyclohexane		98.1095	+CHCOO-	157.123	157.123	0.000405	69306.9	2		187	Cu	1	Copper					62.9296	+CHCOO-	121.943	121.944	0.000545	4481.4	3		187
																	188	C4H7NO2	5	1-Aminocyclopropane-1-carboxylate	2-Aminobutan-4-olide	Acetoacetamide	Diacetylmonoxime	L-Azetidine 2-carboxylic acid	101.048	+CHCOO-	160.062	160.061	0.000535	6445.4	2		188	C4H8O	4	Butanal	isobutanal	Methyl ethyl ketone	Tetrahydrofuran		72.0575	+CHCOO-	131.071	131.071	0.000375	13662	3		188
																	189	C4H9NO2	15	4-Aminobutanoate	L-3-Amino-isobutanoate	N,N-Dimethylglycine	&beta;-alanine-methyl-ester	(R)-3-Amino-2-methylpropanoate	103.063	+CHCOO-	162.077	162.077	0.000185	15361.6	2		189	C5H8O	5	1-Penten-3-one	3-Methylbut-2-enal	4-penten-2-one	Cyclopentanone	Methylpropenylketone	84.0575	+CHCOO-	143.071	143.071	0.000375	10752.5	3		189
																	190	C4H8O3	1	2S-hydroxy-butanoic acid					104.047	+CHCOO-	163.061	163.061	0.0002	79176.9	2		190	C3H7NO2	9	beta-Alanine	D-Alanine	L-Alanine	Sarcosine	1-nitropropane	89.0477	+CHCOO-	148.062	148.061	0.000535	18347.4	3		190
																	191	C2H6O3S	2	ethanesulfonate	methylmethanesulfonate				110.004	+CHCOO-	169.018	169.017	0.000625	5683.8	2		191	C6H10O	1	3Z-hexenal					98.0732	+CHCOO-	157.087	157.087	2e-05	12045.9	3		191
																	192	C2H2OCl2	3	1,1-Dichloroethylene epoxide	2,2-Dichloroacetaldehyde	Chloroacetyl chloride			111.948	+CHCOO-	170.962	170.962	0.000125	6906.1	2		192	C7H14	4	1,2-dimethylcyclopentane	1-Heptene	Ethylcyclopentane	Methylcyclohexane		98.1095	+CHCOO-	157.123	157.123	0.000405	99294.4	3		192
																	193	C5H9NO2	4	D-Proline	L-Proline	3-acetamidopropanal	nitrocyclopentane		115.063	+CHCOO-	174.077	174.077	0.000185	4829.4	2		193	C4H9NO2	15	4-Aminobutanoate	L-3-Amino-isobutanoate	N,N-Dimethylglycine	&beta;-alanine-methyl-ester	(R)-3-Amino-2-methylpropanoate	103.063	+CHCOO-	162.077	162.077	0.000185	5849.9	3		193
																	194	CHCl3	1	Chloroform					117.914	+CHCOO-	176.928	176.928	0.000235	6572	2		194	C4H8O3	1	2S-hydroxy-butanoic acid					104.047	+CHCOO-	163.061	163.061	0.0002	53174.7	3		194
																	195	C4H9NO3	11	D-Threonine	L-Allothreonine	L-Homoserine	L-Threonine	(-)-erythro-(2R,3R)-dihydroxybutylamide	119.058	+CHCOO-	178.072	178.072	9.5e-05	12595.6	2		195	C4H9NO3	11	D-Threonine	L-Allothreonine	L-Homoserine	L-Threonine	(-)-erythro-(2R,3R)-dihydroxybutylamide	119.058	+CHCOO-	178.072	178.072	9.5e-05	6201.2	3		195
																	196	C2H8NO3P	2	(2-Aminoethyl)phosphonate	D-(1-Aminoethyl)phosphonate				125.024	+CHCOO-	184.038	184.038	3.5e-05	5576.1	2		196	C3H8OS2	2	6-S-acetyl-dihydrolipoate	Dimercaprol				124.002	+CHCOO-	183.016	183.015	0.000515	7198.4	3		196
																	197	C3H2Cl2O2	2	(Z)-2,3-dichloroacrylic acid	3,3-dichloroacrylic acid				139.943	+CHCOO-	198.957	198.957	4.5e-05	6514.6	2		197	C2H8NO3P	2	(2-Aminoethyl)phosphonate	D-(1-Aminoethyl)phosphonate				125.024	+CHCOO-	184.038	184.038	3.5e-05	4476	3		197
																	198	C2H6O3S2	1	2-Mercaptoethanesulfonate					141.976	+CHCOO-	200.99	200.989	0.000695	59508.2	2		198	C6H9OS	1	2E-hexenoyl-[acp]					129.037	+CHCOO-	188.051	188.051	0.000265	7566.2	3		198
																	199	C2H3OCl3	1	Trichloroethanol					147.925	+CHCOO-	206.939	206.939	0.000195	43236.8	2		199	C5H11NO3	4	1-deoxyxylonojirimycin	3-nitro-2-pentanol	DL-&beta;-hydroxynorvaline	N-hydroxyvaline		133.074	+CHCOO-	192.088	192.088	0.000255	16250.9	3		199
																	200	C5H8O4S	1	2-mercaptoglutarate					164.014	+CHCOO-	223.028	223.028	0.000185	10462.1	2		200	C2H6O3S2	1	2-Mercaptoethanesulfonate					141.976	+CHCOO-	200.99	200.989	0.000695	85695.2	3		200
																	201	C4H12NO4P	1	Phosphodimethylethanolamine					169.05	+CHCOO-	228.064	228.064	0.000255	11267.1	2		201	C2H3OCl3	1	Trichloroethanol					147.925	+CHCOO-	206.939	206.939	0.000195	25086.8	3		201
																	202	C8H7NS2	1	2-Methylthiobenzothiazole					181.002	+CHCOO-	240.016	240.016	0.000155	7461.5	2		202	C5H12N2OS	1	L-methioninamide					148.067	+CHCOO-	207.081	207.081	0.000115	5537.6	3		202
																	203	C5H4N4O4	1	5-Hydroxyisourate					184.023	+CHCOO-	243.037	243.037	0.000115	56147	2		203	C5H8O4S	1	2-mercaptoglutarate					164.014	+CHCOO-	223.028	223.028	0.000185	12712.3	3		203
																	204	C2H3O2I	1	iodoacetate					185.918	+CHCOO-	244.932	244.931	0.000635	5385.7	2		204	C4H12NO4P	1	Phosphodimethylethanolamine					169.05	+CHCOO-	228.064	228.064	0.000255	11032.1	3		204
																	205	C12H14O3	4	3-Dimethylallyl-4-hydroxybenzoate	Acetyleugenol	Benzyl 2-methyl-3-oxobutanoate	p-Methoxycinnamic acid ethyl ester		206.094	+CHCOO-	265.108	265.108	0.000155	7803.6	2		205	C5H7N2O3Cl	1	acivicin					178.015	+CHCOO-	237.028	237.029	0.000625	11257.7	3		205
																	206	C7H14O7	4	Sedoheptulose	alpha-D-Mannoheptulopyranose	beta-D-Sedoheptulopyranose	D-glycero-&alpha;-D-manno-heptose		210.074	+CHCOO-	269.088	269.088	0.000185	51218.7	2		206	C9H6O4	5	3-(2-propenoic acid)-o-benzoquinone	5,7-Dihydroxychromone	7,8-Dihydroxycoumarin	Esculetin	ninhydrin	178.027	+CHCOO-	237.04	237.041	0.000535	15276.7	3		206
																	207	C7H16O7	2	[FA (16:0/2:0)] Hexadecanedioic acid	Perseitol				212.09	+CHCOO-	271.103	271.104	0.000535	7255.2	2		207	C10H14N2O	7	(R)-6-Hydroxynicotine	(S)-6-Hydroxynicotine	2'-Hydroxynicotine	4-(methylamino)-1-(3-pyridyl)-1-butanone	Glycinexylidide	178.111	+CHCOO-	237.124	237.124	0.000465	29291.2	3		207
																	208	C12H16O4	3	Aspidinol	olivetolic acid	tetraketide pyrone			224.105	+CHCOO-	283.119	283.119	0.000285	239921	2		208	C2H3O2I	1	iodoacetate					185.918	+CHCOO-	244.932	244.932	0.000365	12677.7	3		208
																	209	C5H11NS5	1	7-N,N-Dimethylamino-1,2,3,4,5-pentathiocyclooctane					244.95	+CHCOO-	303.963	303.963	0.000355	16740.6	2		209	C13H18O	1	1-[2,6,6-Trimethyl-1,3-cyclohexadien-1-yl]-2E-buten-1-one					190.136	+CHCOO-	249.15	249.149	0.00062	7365.7	3		209
																	210	C10H15NO7	2	Hymexazol O-glucoside	Hymexazol N-glucoside				261.085	+CHCOO-	320.099	320.099	0.000295	44695.8	2		210	C2HCl5	1	pentachloroethane					199.852	+CHCOO-	258.866	258.866	5.5e-05	5480.5	3		210
																	211	C21H24O6	5	(-)-Arctigenin	5-O-Methyl-8-prenylafzelechin-4beta-ol	Fargesone A	Kadsurin A	Tetrahydrocurcumin	372.157	+CHCOO-	431.171	431.171	0.000145	6064	2		211	C8H9FN2O3	1	Tegafur					200.06	+CHCOO-	259.074	259.073	0.000575	105435	3		211
																	212	C17H33N7O5S	4	Ala-Met-Ala-Arg	Ala-Val-Cys-Arg	Arg-Leu-Cys-Gly	Ile-Cys-Gly-Arg		447.226	+CHCOO-	506.24	506.24	0.000245	7932.8	2		212	C15H12O	2	1-Methoxyphenanthrene	Chalcone				208.089	+CHCOO-	267.103	267.102	0.000675	5536	3		212
																																	213	C7H14O7	4	Sedoheptulose	alpha-D-Mannoheptulopyranose	beta-D-Sedoheptulopyranose	D-glycero-&alpha;-D-manno-heptose		210.074	+CHCOO-	269.088	269.088	0.000185	32963.5	3		213
																																	214	C12H16O4	3	Aspidinol	olivetolic acid	tetraketide pyrone			224.105	+CHCOO-	283.119	283.119	0.000285	179180	3		214
																																	215	C5H11NS5	1	7-N,N-Dimethylamino-1,2,3,4,5-pentathiocyclooctane					244.95	+CHCOO-	303.963	303.963	0.000355	12266.1	3		215
																																	216	C9H11FN2O5	3	5'-Deoxy-5-fluorouridine	5-Fluorodeoxyuridine	5-fluoropyrimidin-2-one-ribonucleoside			246.065	+CHCOO-	305.079	305.079	5.5e-05	34932.9	3		216
																																	217	C10H15NO7	2	Hymexazol O-glucoside	Hymexazol N-glucoside				261.085	+CHCOO-	320.099	320.099	0.000295	75637.5	3		217
																																	218	C11H17NO8	3	2,7-Anhydro-alpha-N-acetylneuraminic acid	2-Deoxy-2,3-dehydro-N-acetylneuraminic acid	Sarmentosin epoxide			291.095	+CHCOO-	350.109	350.109	0.000275	11624.6	3		218
																																	219	C20H22O6	16	(+)-pinoresinol	[Fv Tetramethoxy,methyl(4:0/9:1)] 2',4',5,7-Tetramethoxy-8-methylflavanone	[Fv] Brosimacutin A	[Fv] Brosimacutin B	[Fv] Pedicellin	358.142	+CHCOO-	417.155	417.155	0.000495	15457.5	3		219
																																																	220
																																																	221
																																																	222
																																																	223
																																																	224
																																																	225
																																																	226
																																																	227
																																																	228
																																																	229
																																																	230
																																																	231
																																																	232
																																																	233
																																																	234
																																																	235
																																																	236
																																																	237
																																																	238
																																																	239
																																																	240
																																																	241
																																																	242
																																																	243
																																																	244
																																																	245
																																																	246
																																																	247
																																																	248
																																																	249
																																																	250
																																																	251
																																																	252
																																																	253
																																																	254
																																																	255
																																																	256
																																																	257
																																																	258
																																																	259
																																																	260
																																																	261
																																																	262
																																																	263
																																																	264
																																																	265
																																																	266
																																																	267
																																																	268
																																																	269
																																																	270
																																																	271
																																																	272
																																																	273
																																																	274
																																																	275
																																																	276
																																																	277
																																																	278
																																																	279
																																																	280
																																																	281
																																																	282
																																																	283
																																																	284
																																																	285
																																																	286
																																																	287
																																																	288
																																																	289
																																																	290
																																																	291
																																																	292
																																																	293
																																																	294
																																																	295
																																																	296
																																																	297
																																																	298
																																																	299
																																																	300
																																																	301
																																																	302
																																																	303
																																																	304
																																																	305
																																																	306
																																																	307
																																																	308
																																																	309
																																																	310
																																																	311
																																																	312
																																																	313
																																																	314
																																																	315
																																																	316
																																																	317
																																																	318
																																																	319
																																																	320
																																																	321
																																																	322
																																																	323
																																																	324
																																																	325
																																																	326
																																																	327
																																																	328
																																																	329
																																																	330
																																																	331
																																																	332
																																																	333
[truncated: 29 more columns]

## Sheet: Assigned data - positive mode
		Summary for concatentation																Summary for concatentation																Summary for concatentation
		Sample	FTMS + p ESI Full ms [80.00-1500.00]				HD_POP1pos.RAW											Sample	FTMS + p ESI Full ms [80.00-1500.00]				HD_POP2pos.RAW											Sample	FTMS + p ESI Full ms [80.00-1500.00]				HD_POP3pos.RAW
		Mode	positive mode															Mode	positive mode															Mode	positive mode
		No peaks	1000															No peaks	1000															No peaks	1000
		No matched peaks	257															No matched peaks	295															No matched peaks	301
		Background level	50															Background level	50															Background level	50
		Error	0.0007															Error	0.0007															Error	0.0007
		Metabolite	No possible	Possible metabolite (5 shown max)					Metabolite		Expected	Detected						Metabolite	No possible	Possible metabolite (5 shown max)					Metabolite		Expected	Detected						Metabolite	No possible	Possible metabolite (5 shown max)					Metabolite		Expected	Detected
		Formula	metabolites	1	2	3	4	5	SIEM	Ion	M/z	M/z	Error	Intensity	Sample			Formula	metabolites	1	2	3	4	5	SIEM	Ion	M/z	M/z	Error	Intensity	Sample			Formula	metabolites	1	2	3	4	5	SIEM	Ion	M/z	M/z	Error	Intensity	Sample
	1	C4H7NO	2	2-Pyrrolidinone	Acetone cyanohydrin				85.0528	+H+	86.06	86.06	3.5e-05	64690	1		1	C4H4O2	2	3-Butynoate	4-Hydroxy-2-butynal				84.0211	+H+	85.0284	85.028	0.000405	27160.9	2		1	C4H4O2	2	3-Butynoate	4-Hydroxy-2-butynal				84.0211	+H+	85.0284	85.028	0.000405	43984.9	3		1
	2	C5H11N	1	Piperidine					85.0892	+H+	86.0964	86.097	0.000575	411589	1		2	C4H7NO	2	2-Pyrrolidinone	Acetone cyanohydrin				85.0528	+H+	86.06	86.06	3.5e-05	47407.3	2		2	C4H7NO	2	2-Pyrrolidinone	Acetone cyanohydrin				85.0528	+H+	86.06	86.06	3.5e-05	57708.1	3		2
	3	C4H6O2	8	Diacetyl	[FA (4:0)] 3-butenoic acid	1,4-Lactone	2-Butenoate	2-Butyne-1,4-diol	86.0368	+H+	87.0441	87.044	5.5e-05	104199	1		3	C5H11N	1	Piperidine					85.0892	+H+	86.0964	86.097	0.000575	52271.4	2		3	C5H11N	1	Piperidine					85.0892	+H+	86.0964	86.097	0.000575	253493	3		3
	4	C4H9NO	10	4-Aminobutanal	(Z)-2-methylpropanal-oxime	2-Methylpropanal oxime	3-pyrrolidinol	butyramide	87.0684	+H+	88.0757	88.076	0.000315	52857.8	1		4	C4H6O2	8	Diacetyl	[FA (4:0)] 3-butenoic acid	1,4-Lactone	2-Butenoate	2-Butyne-1,4-diol	86.0368	+H+	87.0441	87.044	5.5e-05	56844	2		4	C4H6O2	8	Diacetyl	[FA (4:0)] 3-butenoic acid	1,4-Lactone	2-Butenoate	2-Butyne-1,4-diol	86.0368	+H+	87.0441	87.044	5.5e-05	72568.3	3		4
	5	C3H8O3	1	Glycerol					92.0473	+H+	93.0546	93.055	0.000375	661682	1		5	C4H9NO	10	4-Aminobutanal	(Z)-2-methylpropanal-oxime	2-Methylpropanal oxime	3-pyrrolidinol	butyramide	87.0684	+H+	88.0757	88.076	0.000315	21321.8	2		5	C4H9NO	10	4-Aminobutanal	(Z)-2-methylpropanal-oxime	2-Methylpropanal oxime	3-pyrrolidinol	butyramide	87.0684	+H+	88.0757	88.076	0.000315	42235.8	3		5
	6	C7H8	1	Toluene					92.0626	+H+	93.0699	93.07	0.000125	110520	1		6	C3H7NO2	9	beta-Alanine	D-Alanine	L-Alanine	Sarcosine	1-nitropropane	89.0477	+H+	90.055	90.055	4.5e-05	12024.5	2		6	C3H7NO2	9	beta-Alanine	D-Alanine	L-Alanine	Sarcosine	1-nitropropane	89.0477	+H+	90.055	90.055	4.5e-05	40181.5	3		6
	7	C6H7N	3	2-Methylpyridine	Aniline	N-Methylpyridinium			93.0579	+H+	94.0651	94.065	0.000125	63122.9	1		7	C3H8O3	1	Glycerol					92.0473	+H+	93.0546	93.055	0.000375	238269	2		7	C3H8O3	1	Glycerol					92.0473	+H+	93.0546	93.055	0.000375	652397	3		7
	8	C4H9NO2	15	4-Aminobutanoate	L-3-Amino-isobutanoate	N,N-Dimethylglycine	&beta;-alanine-methyl-ester	(R)-3-Amino-2-methylpropanoate	103.063	+H+	104.071	104.071	0.000395	9189667	1		8	C6H7N	3	2-Methylpyridine	Aniline	N-Methylpyridinium			93.0579	+H+	94.0651	94.065	0.000125	80056.4	2		8	C7H8	1	Toluene					92.0626	+H+	93.0699	93.07	0.000125	26447.5	3		8
	9	C8H8	1	Styrene					104.063	+H+	105.07	105.07	0.000125	517256	1		9	C5H11NO	7	Betaine aldehyde	(E)-2-methylbutanal oxime	(Z)-2-methylbutanal oxime	2-Methylpropanal O-methyloxime	4-Methylaminobutanal	101.084	+H+	102.091	102.091	0.000335	17183.8	2		9	C6H7N	3	2-Methylpyridine	Aniline	N-Methylpyridinium			93.0579	+H+	94.0651	94.065	0.000125	117583	3		9
	10	C7H7N	1	4-vinylpyridine					105.058	+H+	106.065	106.065	0.000125	6286254	1		10	C4H9NO2	15	4-Aminobutanoate	L-3-Amino-isobutanoate	N,N-Dimethylglycine	&beta;-alanine-methyl-ester	(R)-3-Amino-2-methylpropanoate	103.063	+H+	104.071	104.071	0.000395	5.72001e+06	2		10	C5H9NO	3	2-hydroxy-2-methylbutyronitrile	2-Piperidinone	N-Methyl-2-pyrrolidinone			99.0684	+H+	100.076	100.076	0.000315	13006.7	3		10
	11	C4H11NO2	2	Diethanolamine	2-Amino-2-methyl-1,3-propandiol				105.079	+H+	106.086	106.086	0.000255	116209	1		11	C5H13NO	1	Choline					103.1	+H+	104.107	104.107	1.5e-05	6006666	2		11	C5H8O2	18	[FA (5:1)] 2-pentenoic acid	[FA (5:1)] 3-pentenoic acid	[FA (5:1)] 4-pentenoic acid	[FA ethyl(3:1)] 2-ethyl-2-propenoic acid	[FA methyl(4:1)] 2-methyl-2E-butenoic acid	100.052	+H+	101.06	101.06	0.000295	10066.2	3		11
	12	C6H6O2	5	p-Benzenediol	[FA (6:2/2:0)] 2,4-hexadienedial	5-Methyl-2-furaldehyde	Catechol	Resorcinol	110.037	+H+	111.044	111.044	5.5e-05	16630.5	1		12	C8H8	1	Styrene					104.063	+H+	105.07	105.07	0.000125	68417.3	2		12	C5H11NO	7	Betaine aldehyde	(E)-2-methylbutanal oxime	(Z)-2-methylbutanal oxime	2-Methylpropanal O-methyloxime	4-Methylaminobutanal	101.084	+H+	102.091	102.091	0.000335	31638.4	3		12
	13	C4H6N2S	1	methimazole					114.025	+H+	115.032	115.032	0.000445	56609.9	1		13	C7H7N	1	4-vinylpyridine					105.058	+H+	106.065	106.065	0.000125	378425	2		13	C4H6O3	8	(R)-methylmalonate-semialdehyde	(S)-Methylmalonate semialdehyde	2-Methyl-3-oxopropanoate	2-Oxobutanoate	Acetoacetate	102.032	+H+	103.039	103.039	2.5e-05	12104.3	3		13
	14	C4H6N2S	1	methimazole					114.025	+H+	115.032	115.033	0.000555	85629	1		14	C4H11NO2	2	Diethanolamine	2-Amino-2-methyl-1,3-propandiol				105.079	+H+	106.086	106.086	0.000255	110417	2		14	C4H9NO2	15	4-Aminobutanoate	L-3-Amino-isobutanoate	N,N-Dimethylglycine	&beta;-alanine-methyl-ester	(R)-3-Amino-2-methylpropanoate	103.063	+H+	104.071	104.071	0.000395	5.78033e+06	3		14
	15	C4H6N2S	1	methimazole					114.025	+H+	115.032	115.033	0.000555	83019.9	1		15	C4H7N3O	1	Creatinine					113.059	+H+	114.066	114.066	0.000185	2.21333e+06	2		15	C5H13NO	1	Choline					103.1	+H+	104.107	104.107	1.5e-05	2.2388e+06	3		15
	16	C4H6N2O2	6	3-Cyano-L-alanine	5,6-Dihydrouracil	N-Methylhydantoin	2,5-Dioxopiperazine	L-5-methylhydantoin	114.043	+H+	115.05	115.05	0.000205	33372	1		16	C3H2N2O3	1	parabanate					114.007	+H+	115.014	115.014	0.000185	28399.7	2		16	C8H8	1	Styrene					104.063	+H+	105.07	105.07	0.000125	107128	3		16
	17	C6H10S	1	Diallyl sulfide					114.05	+H+	115.058	115.057	0.000595	22368.8	1		17	C4H6N2S	1	methimazole					114.025	+H+	115.032	115.032	0.000445	88501.3	2		17	C7H7N	1	4-vinylpyridine					105.058	+H+	106.065	106.065	0.000125	331602	3		17
	18	C6H10S	1	Diallyl sulfide					114.05	+H+	115.058	115.058	0.000405	22717.5	1		18	C4H6N2S	1	methimazole					114.025	+H+	115.032	115.033	0.000555	137169	2		18	C4H11NO2	2	Diethanolamine	2-Amino-2-methyl-1,3-propandiol				105.079	+H+	106.086	106.086	0.000255	128563	3		18
	19	C6H10S	1	Diallyl sulfide					114.05	+H+	115.058	115.058	0.000405	21774.4	1		19	C4H6N2O2	6	3-Cyano-L-alanine	5,6-Dihydrouracil	N-Methylhydantoin	2,5-Dioxopiperazine	L-5-methylhydantoin	114.043	+H+	115.05	115.05	0.000205	61460.6	2		19	C4H5N3O	1	Cytosine					111.043	+H+	112.051	112.051	0.000465	11177	3		19
	20	C5H9NO2	4	D-Proline	L-Proline	3-acetamidopropanal	nitrocyclopentane		115.063	+H+	116.071	116.071	0.000395	90486.8	1		20	C6H10S	1	Diallyl sulfide					114.05	+H+	115.058	115.057	0.000595	46503.9	2		20	C4H7N3O	1	Creatinine					113.059	+H+	114.066	114.066	0.000185	1.74926e+06	3		20
	21	CrH2O4	1	chromate					117.936	+H+	118.943	118.943	9.5e-05	36117.2	1		21	C6H10S	1	Diallyl sulfide					114.05	+H+	115.058	115.058	0.000405	34804.9	2		21	C3H2N2O3	1	parabanate					114.007	+H+	115.014	115.014	0.000185	20377.9	3		21
	22	C8H6O	1	Benzofuran					118.042	+H+	119.049	119.049	0.000145	113705	1		22	C6H10S	1	Diallyl sulfide					114.05	+H+	115.058	115.058	0.000405	37096.3	2		22	C4H6N2O2	6	3-Cyano-L-alanine	5,6-Dihydrouracil	N-Methylhydantoin	2,5-Dioxopiperazine	L-5-methylhydantoin	114.043	+H+	115.05	115.05	0.000205	48023.1	3		22
	23	C5H13NO2	1	betaine aldehyde hydrate					119.095	+H+	120.102	120.102	9.5e-05	52445.8	1		23	C6H10O2	24	[FA (6:0/2:0)] hexanedial	[FA (6:1)] 2-hexenoic acid	[FA (6:1)] 3-hexenoic acid	[FA (6:1)] 4-hexenoic acid	[FA (6:1)] 5-hexenoic acid	114.068	+H+	115.075	115.075	0.000355	13930	2		23	C6H10S	1	Diallyl sulfide					114.05	+H+	115.058	115.057	0.000595	35463.1	3		23
	24	C4H8S2	2	1,4-Dithiane	Methyl allyl disulfide				120.007	+H+	121.014	121.014	1.5e-05	5.50138e+06	1		24	C6H10O2	24	[FA (6:0/2:0)] hexanedial	[FA (6:1)] 2-hexenoic acid	[FA (6:1)] 3-hexenoic acid	[FA (6:1)] 4-hexenoic acid	[FA (6:1)] 5-hexenoic acid	114.068	+H+	115.075	115.076	0.000645	16143	2		24	C6H10O2	24	[FA (6:0/2:0)] hexanedial	[FA (6:1)] 2-hexenoic acid	[FA (6:1)] 3-hexenoic acid	[FA (6:1)] 4-hexenoic acid	[FA (6:1)] 5-hexenoic acid	114.068	+H+	115.075	115.075	0.000355	19013.5	3		24
	25	C8H8O	8	Phenylacetaldehyde	2-Methylbenzaldehyde	3-Methylbenzaldehyde	3-tolualdehyde	4-Hydroxystyrene	120.058	+H+	121.065	121.065	0.000205	696364	1		25	C5H9NO2	4	D-Proline	L-Proline	3-acetamidopropanal	nitrocyclopentane		115.063	+H+	116.071	116.071	0.000395	48465	2		25	C6H10O2	24	[FA (6:0/2:0)] hexanedial	[FA (6:1)] 2-hexenoic acid	[FA (6:1)] 3-hexenoic acid	[FA (6:1)] 4-hexenoic acid	[FA (6:1)] 5-hexenoic acid	114.068	+H+	115.075	115.076	0.000645	18025.1	3		25
	26	C7H7NO	1	Benzamide					121.053	+H+	122.06	122.06	3.5e-05	37480.5	1		26	C5H11NO2	17	[FA amino(5:0)] 2S-amino-pentanoic acid	5-Aminopentanoate	Betaine	L-Valine	[FA amino(5:0)] 4-amino-pentanoic acid	117.079	+H+	118.086	118.086	0.000255	2.4878e+06	2		26	C5H10N2O	2	3-Amino-2-piperidone	L-proline amide				114.079	+H+	115.087	115.086	0.000585	11468.5	3		26
	27	C5H12NCl	1	cycocel					121.066	+H+	122.073	122.073	0.000105	132950	1		27	C8H6O	1	Benzofuran					118.042	+H+	119.049	119.049	0.000145	11732.3	2		27	C5H9NO2	4	D-Proline	L-Proline	3-acetamidopropanal	nitrocyclopentane		115.063	+H+	116.071	116.071	0.000395	118359	3		27
	28	C4H11NO3	1	Tromethamine					121.074	+H+	122.081	122.081	0.000165	66542300	1		28	C4H9NO3	11	D-Threonine	L-Allothreonine	L-Homoserine	L-Threonine	(-)-erythro-(2R,3R)-dihydroxybutylamide	119.058	+H+	120.066	120.066	0.000485	52835.7	2		28	C5H11NO2	17	[FA amino(5:0)] 2S-amino-pentanoic acid	5-Aminopentanoate	Betaine	L-Valine	[FA amino(5:0)] 4-amino-pentanoic acid	117.079	+H+	118.086	118.086	0.000255	1.69698e+06	3		28
	29	C8H11N	6	1-Phenylethylamine	Phenethylamine	2,4-Dimethylaniline	2,6-Dimethylaniline	N,N-Dimethylaniline	121.089	+H+	122.096	122.096	0.000425	86993.4	1		29	C5H13NO2	1	betaine aldehyde hydrate					119.095	+H+	120.102	120.102	9.5e-05	18897.5	2		29	C8H6O	1	Benzofuran					118.042	+H+	119.049	119.049	0.000145	41611.3	3		29
	30	C8H11N	6	1-Phenylethylamine	Phenethylamine	2,4-Dimethylaniline	2,6-Dimethylaniline	N,N-Dimethylaniline	121.089	+H+	122.096	122.097	0.000575	53985.3	1		30	C8H8O	8	Phenylacetaldehyde	2-Methylbenzaldehyde	3-Methylbenzaldehyde	3-tolualdehyde	4-Hydroxystyrene	120.058	+H+	121.065	121.065	0.000205	68130.3	2		30	C4H9NO3	11	D-Threonine	L-Allothreonine	L-Homoserine	L-Threonine	(-)-erythro-(2R,3R)-dihydroxybutylamide	119.058	+H+	120.066	120.066	0.000485	80010.8	3		30
	31	C3H6O3S	1	3-Mercaptolactate					122.004	+H+	123.011	123.011	4.5e-05	278535	1		31	C7H7NO	1	Benzamide					121.053	+H+	122.06	122.06	3.5e-05	85942	2		31	C5H13NO2	1	betaine aldehyde hydrate					119.095	+H+	120.102	120.102	9.5e-05	27186.5	3		31
	32	C6H8O3	10	(4E)-2-Oxohexenoic acid	[FA hydroxy(6:1)] 6-hydroxy-2-hexynoic acid	2,5-bis-hydroxymethylfuran	2-hydroxy-3-butynoate	2-Hydroxy-cis-hex-2,4-dienoate	128.047	+H+	129.055	129.054	0.000625	49803.2	1		32	C5H12NCl	1	cycocel					121.066	+H+	122.073	122.073	0.000105	90684.2	2		32	C8H8O	8	Phenylacetaldehyde	2-Methylbenzaldehyde	3-Methylbenzaldehyde	3-tolualdehyde	4-Hydroxystyrene	120.058	+H+	121.065	121.065	0.000205	162610	3		32
	33	C9H7N	3	3-Methylene-indolenine	Isoquinoline	Quinoline			129.058	+H+	130.065	130.065	0.000125	54765.6	1		33	C4H11NO3	1	Tromethamine					121.074	+H+	122.081	122.081	0.000165	46653708	2		33	C7H7NO	1	Benzamide					121.053	+H+	122.06	122.06	3.5e-05	194022	3		33
	34	C6H14N2O	2	N-Acetylputrescine	&epsilon;-aminocaproamide				130.111	+H+	131.118	131.118	0.000115	58544.1	1		34	C8H11N	6	1-Phenylethylamine	Phenethylamine	2,4-Dimethylaniline	2,6-Dimethylaniline	N,N-Dimethylaniline	121.089	+H+	122.096	122.096	0.000425	65359.3	2		34	C5H12NCl	1	cycocel					121.066	+H+	122.073	122.073	0.000105	58397.7	3		34
	35	C6H13NO2	12	(3R)-beta-Leucine	L-Isoleucine	L-Leucine	1-nitrohexane	2-Amino-4-methylpentanoic acid	131.095	+H+	132.102	132.102	9.5e-05	695160	1		35	C8H11N	6	1-Phenylethylamine	Phenethylamine	2,4-Dimethylaniline	2,6-Dimethylaniline	N,N-Dimethylaniline	121.089	+H+	122.096	122.097	0.000575	43982.8	2		35	C4H11NO3	1	Tromethamine					121.074	+H+	122.081	122.081	0.000165	42974076	3		35
	36	C5H11NO3	4	1-deoxyxylonojirimycin	3-nitro-2-pentanol	DL-&beta;-hydroxynorvaline	N-hydroxyvaline		133.074	+H+	134.081	134.081	0.000165	2.60861e+06	1		36	C3H6O3S	1	3-Mercaptolactate					122.004	+H+	123.011	123.011	4.5e-05	49502.3	2		36	C8H11N	6	1-Phenylethylamine	Phenethylamine	2,4-Dimethylaniline	2,6-Dimethylaniline	N,N-Dimethylaniline	121.089	+H+	122.096	122.096	0.000425	48671.3	3		36
	37	C9H10O	5	anol	chavicol	Cinnamyl alcohol	Indan-1-ol	Phenylacetone	134.073	+H+	135.08	135.08	0.000445	64571.9	1		37	C9H7N	3	3-Methylene-indolenine	Isoquinoline	Quinoline			129.058	+H+	130.065	130.065	0.000125	41876.2	2		37	C3H6O3S	1	3-Mercaptolactate					122.004	+H+	123.011	123.011	4.5e-05	128546	3		37
	38	C6H14OS	1	3-thiohexan-1-ol					134.077	+H+	135.084	135.084	0.000187	115374	1		38	C4H9N3O2	2	Creatine	3-Guanidinopropanoate				131.069	+H+	132.077	132.077	0.000245	174323	2		38	C6H5NO2	4	Nicotinate	Isonicotinic acid	Nitrobenzene	Picolinic acid		123.032	+H+	124.039	124.039	0.000305	17384.4	3		38
	39	C2H7AsO2	1	Dimethylarsinate					137.966	+H+	138.973	138.973	0.000475	35367.9	1		39	C6H13NO2	12	(3R)-beta-Leucine	L-Isoleucine	L-Leucine	1-nitrohexane	2-Amino-4-methylpentanoic acid	131.095	+H+	132.102	132.102	9.5e-05	113939	2		39	C9H7N	3	3-Methylene-indolenine	Isoquinoline	Quinoline			129.058	+H+	130.065	130.065	0.000125	47513.2	3		39
	40	C9H7NO	7	1(2H)-Isoquinolinone	3-Methyleneoxindole	8-hydroxyquinoline	Indole-3-carboxaldehyde	quinolin-2(1H)-one	145.053	+H+	146.06	146.06	3.5e-05	209833	1		40	C5H11NO3	4	1-deoxyxylonojirimycin	3-nitro-2-pentanol	DL-&beta;-hydroxynorvaline	N-hydroxyvaline		133.074	+H+	134.081	134.081	0.000165	834916	2		40	C6H14N2O	2	N-Acetylputrescine	&epsilon;-aminocaproamide				130.111	+H+	131.118	131.118	0.000115	49754.4	3		40
	41	C6H11NO3	9	[FA oxo,amino(6:0)] 3-oxo-5S-amino-hexanoic acid	2-Amino-5-oxohexanoate	4-Acetamidobutanoate	6-Amino-2-oxohexanoate	Allysine	145.074	+H+	146.081	146.081	0.000165	30490.9	1		41	C4H8O5	3	[FA trihydroxy(4:0)] 2,3,4-trihydroxy-butanoic acid	[FA trihydroxy(4:0)] 2,2,4-trihydroxy-butanoic acid	Erythronicacid			136.037	+H+	137.044	137.045	0.000545	11217.2	2		41	C5H9NO3	14	2-Amino-4-oxopentanoic acid	5-Amino-2-oxopentanoic acid	5-Aminolevulinate	cis-4-Hydroxy-D-proline	cis-4-Hydroxy-L-proline	131.058	+H+	132.066	132.066	0.000485	35538.1	3		41
	42	C6H10O4	16	(R)-3-Hydroxy-3-methyl-2-oxopentanoate	(S)-2-Aceto-2-hydroxybutanoate	(R)-4-Dehydropantoate	[FA hydroxy,methyl,oxo(5:0)] 3-hydroxy-3-methyl-2-oxo-pentanoic acid	[FA oxo,hydroxy(6:0)] 2-oxo-4-hydroxy-hexanoic acid	146.058	+H+	147.065	147.065	0.000185	29877.3	1		42	C4H5N3O3	1	N-methylisocyanurate					143.033	+H+	144.04	144.04	0.000365	31320.4	2		42	C4H9N3O2	2	Creatine	3-Guanidinopropanoate				131.069	+H+	132.077	132.077	0.000245	269905	3		42
	43	C6H13NO3	2	Fagomine	N-hydroxyisoleucine				147.09	+H+	148.097	148.097	0.000185	18797.1	1		43	C4H5N3O3	1	N-methylisocyanurate					143.033	+H+	144.04	144.041	0.000635	30277.9	2		43	C6H13NO2	12	(3R)-beta-Leucine	L-Isoleucine	L-Leucine	1-nitrohexane	2-Amino-4-methylpentanoic acid	131.095	+H+	132.102	132.102	9.5e-05	490523	3		43
	44	C6H15NO3	1	Triethanolamine					149.105	+H+	150.112	150.112	0.000465	111508	1		44	C6H9NOS	1	5-(2-Hydroxyethyl)-4-methylthiazole					143.04	+H+	144.048	144.048	0.000235	112008	2		44	C5H11NO3	4	1-deoxyxylonojirimycin	3-nitro-2-pentanol	DL-&beta;-hydroxynorvaline	N-hydroxyvaline		133.074	+H+	134.081	134.081	0.000165	912923	3		44
	45	C3H4O5S	1	3-Sulfinylpyruvate					151.978	+H+	152.985	152.985	0.000225	42631.4	1		45	C3H5N5O2	1	Tet-glycine					143.044	+H+	144.052	144.051	0.000605	112337	2		45	C4H8O3S	1	S-Methyl-1-thio-D-glycerate					136.019	+H+	137.027	137.027	0.000305	12404.5	3		45
	46	C2H8NO3PS	1	cysteamine S-phosphate					156.996	+H+	158.004	158.003	0.000525	54575.2	1		46	C3H5N5O2	1	Tet-glycine					143.044	+H+	144.052	144.052	0.000395	87512.1	2		46	C7H6O3	7	4-Hydroxybenzoate	Gentisate aldehyde	2-hydroxy-5-methylquinone	3-Hydroxybenzoate	protocatechualdehyde	138.032	+H+	139.039	139.039	2.5e-05	13832.6	3		46
	47	C10H7NO	1	1-Nitrosonaphthalene					157.053	+H+	158.06	158.06	3.5e-05	146543	1		47	C10H9N	4	1-Naphthylamine	2-Naphthylamine	3-methylquinoline	quinaldine		143.073	+H+	144.081	144.081	0.000225	87261.4	2		47	C9H7NO	7	1(2H)-Isoquinolinone	3-Methyleneoxindole	8-hydroxyquinoline	Indole-3-carboxaldehyde	quinolin-2(1H)-one	145.053	+H+	146.06	146.06	3.5e-05	176968	3		47
	48	C7H11NO3	3	3-Methylcrotonylglycine	Paramethadione	Tiglylglycine			157.074	+H+	158.081	158.081	0.000165	62588.3	1		48	C7H13NO2	2	4-(Trimethylammonio)but-2-enoate	Stachydrine				143.095	+H+	144.102	144.102	9.5e-05	48527.8	2		48	C6H11NO3	9	[FA oxo,amino(6:0)] 3-oxo-5S-amino-hexanoic acid	2-Amino-5-oxohexanoate	4-Acetamidobutanoate	6-Amino-2-oxohexanoate	Allysine	145.074	+H+	146.081	146.081	0.000165	61340.1	3		48
	49	C10H9NO	4	Indole-3-acetaldehyde	3-Methyl-quinolin-2-ol	Echinopsine	N-Hydroxy-1-aminonaphthalene		159.068	+H+	160.076	160.076	0.000315	173865	1		49	C9H7NO	7	1(2H)-Isoquinolinone	3-Methyleneoxindole	8-hydroxyquinoline	Indole-3-carboxaldehyde	quinolin-2(1H)-one	145.053	+H+	146.06	146.06	3.5e-05	133135	2		49	C7H15NO2	6	3-Dehydroxycarnitine	4-Trimethylammoniobutanoate	Acetylcholine	[FA amino(7:0)] 2-amino-heptanoic acid	[FA amino(7:0)] 2R-aminoheptanoic acid	145.11	+H+	146.118	146.118	0.000445	24664.8	3		49
	50	C10H10O2	12	(1S,2S)-1,2-Dihydronaphthalene-1,2-diol	[PR] beta-Dolabrin	1,2-Dihydronaphthalene-1,2-diol	4-Hydroxycinnamoylmethane	8Z-Decene-4,6-diynoic acid	162.068	+H+	163.075	163.075	0.000355	672506	1		50	C6H11NO3	9	[FA oxo,amino(6:0)] 3-oxo-5S-amino-hexanoic acid	2-Amino-5-oxohexanoate	4-Acetamidobutanoate	6-Amino-2-oxohexanoate	Allysine	145.074	+H+	146.081	146.081	0.000165	13285.7	2		50	C6H13NO3	2	Fagomine	N-hydroxyisoleucine				147.09	+H+	148.097	148.097	0.000185	31295.3	3		50
	51	C6H13NO4	9	1,5-dideoxy-1,5-imino-D-galactitol	1-deoxynojirimycin	Bicine	Deoxymannojirimycin	D-Fucosamine	163.084	+H+	164.092	164.092	0.000265	87006	1		51	C6H13NO3	2	Fagomine	N-hydroxyisoleucine				147.09	+H+	148.097	148.097	0.000185	17569.7	2		51	C6H15NO3	1	Triethanolamine					149.105	+H+	150.112	150.112	0.000465	71047.6	3		51
	52	C5H8O6	1	2-Dehydro-D-xylonate					164.032	+H+	165.039	165.04	0.000635	97044.7	1		52	C5H11NS2	1	Nereistoxin					149.033	+H+	150.041	150.041	0.000435	26667.5	2		52	C3H4O5S	1	3-Sulfinylpyruvate					151.978	+H+	152.985	152.985	0.000225	25519.4	3		52
	53	C6H6N4S	1	Thiopurine S-methylether					166.031	+H+	167.039	167.038	0.000595	772227	1		53	C6H15NO3	1	Triethanolamine					149.105	+H+	150.112	150.112	0.000465	27780.6	2		53	C4H4N6O	1	azaguanine					152.045	+H+	153.052	153.052	6.5e-05	12023.9	3		53
	54	C3H4O6S	1	3-Sulfopyruvate					167.973	+H+	168.98	168.98	0.000135	77668.6	1		54	C10H7NO	1	1-Nitrosonaphthalene					157.053	+H+	158.06	158.06	3.5e-05	135210	2		54	C10H7NO	1	1-Nitrosonaphthalene					157.053	+H+	158.06	158.06	3.5e-05	148690	3		54
	55	C8H13NO3	2	Crotanecine	N-Butyryl-L-homoserine lactone				171.09	+H+	172.097	172.097	0.000185	24284	1		55	C7H11NO3	3	3-Methylcrotonylglycine	Paramethadione	Tiglylglycine			157.074	+H+	158.081	158.081	0.000165	16896.3	2		55	C7H11NO3	3	3-Methylcrotonylglycine	Paramethadione	Tiglylglycine			157.074	+H+	158.081	158.081	0.000165	31303.4	3		55
	56	C10H7NO2	4	1-Nitronaphthalene	2-Quinolinecarboxylic acid	4-Quinolinecarboxylic acid	indole-3-glyoxal		173.048	+H+	174.055	174.055	4.5e-05	54620.6	1		56	C10H9NO	4	Indole-3-acetaldehyde	3-Methyl-quinolin-2-ol	Echinopsine	N-Hydroxy-1-aminonaphthalene		159.068	+H+	160.076	160.076	0.000315	54789.6	2		56	C10H9NO	4	Indole-3-acetaldehyde	3-Methyl-quinolin-2-ol	Echinopsine	N-Hydroxy-1-aminonaphthalene		159.068	+H+	160.076	160.076	0.000315	65480.9	3		56
	57	C8H13O2S	1	3-oxo-octanoyl-[acp]					173.064	+H+	174.071	174.071	9.5e-05	527528	1		57	C7H15NO3	2	L-Carnitine	(S)-Carnitine				161.105	+H+	162.112	162.112	0.000465	251853	2		57	C7H13NO3	10	5-Acetamidopentanoate	(-)-Betonicine	2-Methylbutyrylglycine	3-Dehydrocarnitine	3-Hydroxystachydrine	159.09	+H+	160.097	160.097	0.000185	10374.1	3		57
	58	C11H11NO	2	1,3-Dimethyl-8-isoquinolinol	Echinorine				173.084	+H+	174.091	174.091	0.000335	60385.7	1		58	C10H10O2	12	(1S,2S)-1,2-Dihydronaphthalene-1,2-diol	[PR] beta-Dolabrin	1,2-Dihydronaphthalene-1,2-diol	4-Hydroxycinnamoylmethane	8Z-Decene-4,6-diynoic acid	162.068	+H+	163.075	163.075	0.000355	36859	2		58	C7H15NO3	2	L-Carnitine	(S)-Carnitine				161.105	+H+	162.112	162.112	0.000465	351941	3		58
	59	C9H19NO2	4	[FA amino(9:0)] 3R-aminononanoic acid	[FA amino(9:0)] 9-amino-nonanoic acid	butyrylcholine	Muscarine		173.142	+H+	174.149	174.149	0.000145	16557.9	1		59	C5H8O6	1	2-Dehydro-D-xylonate					164.032	+H+	165.039	165.04	0.000635	38191.8	2		59	C10H10O2	12	(1S,2S)-1,2-Dihydronaphthalene-1,2-diol	[PR] beta-Dolabrin	1,2-Dihydronaphthalene-1,2-diol	4-Hydroxycinnamoylmethane	8Z-Decene-4,6-diynoic acid	162.068	+H+	163.075	163.075	0.000355	35662.2	3		59
	60	C11H10O2	5	[FA (11:0/2:2)] 2E,8E-Undecadiene-4,6-diynoic acid	[FA (11:0/2:2)] 2E,8Z-Undecadiene-4,6-diynoic acid	1,2-Dihydroxy-8-methylnaphthalene	1,8-Dihydroxy-3-methylnaphthalene	Menadiol	174.068	+H+	175.075	175.075	0.000355	54799.3	1		60	C6H6N4S	1	Thiopurine S-methylether					166.031	+H+	167.039	167.038	0.000595	198014	2		60	C6H13NO4	9	1,5-dideoxy-1,5-imino-D-galactitol	1-deoxynojirimycin	Bicine	Deoxymannojirimycin	D-Fucosamine	163.084	+H+	164.092	164.092	0.000265	17384	3		60
	61	C7H13NO4	3	alpha-aminopimelate	Calystegin B2	N-Carboxyethyl-g-aminobutyricacid			175.084	+H+	176.092	176.092	0.000265	107595	1		61	C10H7NO2	4	1-Nitronaphthalene	2-Quinolinecarboxylic acid	4-Quinolinecarboxylic acid	indole-3-glyoxal		173.048	+H+	174.055	174.055	4.5e-05	27810.3	2		61	C5H8O4S	1	2-mercaptoglutarate					164.014	+H+	165.022	165.022	0.000395	13774.5	3		61
	62	C8H14N2O3	1	Ala-Pro					186.1	+H+	187.108	187.108	0.000285	67605.3	1		62	C5H9N3O4	1	N-Amidino-L-aspartate					175.059	+H+	176.067	176.066	0.000585	156581	2		62	C5H8O6	1	2-Dehydro-D-xylonate					164.032	+H+	165.039	165.04	0.000635	97689.6	3		62
	63	C11H9NO2	1	Indoleacrylicacid					187.063	+H+	188.071	188.071	0.000395	121116	1		63	C7H13NO4	3	alpha-aminopimelate	Calystegin B2	N-Carboxyethyl-g-aminobutyricacid			175.084	+H+	176.092	176.092	0.000265	44137.2	2		63	C9H11NO2	7	D-Phenylalanine	L-Phenylalanine	3-Pyridinebutanoicacid	4-(3-pyridyl)-butanoate	Benzocaine	165.079	+H+	166.086	166.086	0.000255	16384	3		63
	64	C7H13NO3S	1	N-Acetylmethionine					191.062	+H+	192.069	192.069	0.000105	222453	1		64	W	1	W+6					182.944	+H+	183.951	183.951	6.5e-05	41694.6	2		64	C6H6N4S	1	Thiopurine S-methylether					166.031	+H+	167.039	167.038	0.000595	510927	3		64
	65	C8H10N4O2	1	Caffeine					194.08	+H+	195.088	195.088	0.000345	40984.4	1		65	C8H14N2O3	1	Ala-Pro					186.1	+H+	187.108	187.108	0.000285	36759.6	2		65	C3H4O6S	1	3-Sulfopyruvate					167.973	+H+	168.98	168.98	0.000135	44459.5	3		65
	66	C12H9NO2	2	Dictamnine	Isodictamnine				199.063	+H+	200.071	200.071	0.000395	42112.5	1		66	C11H9NO2	1	Indoleacrylicacid					187.063	+H+	188.071	188.071	0.000395	71078.8	2		66	C5H4N4O3	1	Urate					168.028	+H+	169.036	169.035	0.000615	18640.1	3		66
	67	C8H9FN2O3	1	Tegafur					200.06	+H+	201.067	201.067	5e-06	16005.6	1		67	C8H10N4O2	1	Caffeine					194.08	+H+	195.088	195.088	0.000345	12804.9	2		67	C10H7NO2	4	1-Nitronaphthalene	2-Quinolinecarboxylic acid	4-Quinolinecarboxylic acid	indole-3-glyoxal		173.048	+H+	174.055	174.055	4.5e-05	38392.3	3		67
	68	C8H14N2O4	5	2-(4-amino-4-carboxybutyl)aziridine-2-carboxylate	4-methylene DAP	Coprine	Proclavaminic acid	Pro-Ser	202.095	+H+	203.103	203.103	0.000365	41119.4	1		68	C8H11N3O3	3	Methyl5-(but-3-en-1-yl)amino-1,3,4-oxadiazole-2-carboxylate	N-&alpha;-L-histidine	N-Acetyl-L-histidine			197.08	+H+	198.087	198.087	0.000315	16554.3	2		68	C8H13O2S	1	3-oxo-octanoyl-[acp]					173.064	+H+	174.071	174.071	9.5e-05	47146.5	3		68
	69	C7H8N6O2	1	2-amino-6-carboxamido-7,8-dihydropteridin-4-one					208.071	+H+	209.078	209.078	0.000145	38646.2	1		69	C8H14N2O4	5	2-(4-amino-4-carboxybutyl)aziridine-2-carboxylate	4-methylene DAP	Coprine	Proclavaminic acid	Pro-Ser	202.095	+H+	203.103	203.102	0.000635	15389.8	2		69	C7H15N3O2	2	&epsilon;-guanidinocaproate	L-Indospicine				173.116	+H+	174.124	174.124	0.000295	10378.4	3		69
	70	C12H8Cl2	5	2,4'-Dichlorobiphenyl	2,5-Dichlorobiphenyl	2,6-Dichlorobiphenyl	3,5-Dichlorobiphenyl	4,4'-Dichlorobiphenyl	222	+H+	223.008	223.008	0.000415	16693.3	1		70	C9H17NO4	1	O-Acetylcarnitine					203.116	+H+	204.123	204.123	3.5e-05	11375.3	2		70	C5H9N3O4	1	N-Amidino-L-aspartate					175.059	+H+	176.067	176.066	0.000585	23830.8	3		70
	71	C12H17NO3	2	beta-Butoxyethyl nicotinate	Cerulenin				223.121	+H+	224.128	224.128	0.000115	82879	1		71	C7H7ClO5	4	2-chloro-3-methyl-maleylacetate	2-chloro-5-methyl-maleylacetate	3-chloro-2-methyl-maleylacetate	5-chloro-2-methyl-maleylacetate		205.998	+H+	207.005	207.006	0.000525	58373	2		71	C7H13NO4	3	alpha-aminopimelate	Calystegin B2	N-Carboxyethyl-g-aminobutyricacid			175.084	+H+	176.092	176.092	0.000265	70459.6	3		71
	72	C8H18N2O4S	1	HEPES					238.099	+H+	239.106	239.106	5e-06	6.79886e+06	1		72	C7H8N6O2	1	2-amino-6-carboxamido-7,8-dihydropteridin-4-one					208.071	+H+	209.078	209.078	0.000145	42877.8	2		72	C8H14N2O3	1	Ala-Pro					186.1	+H+	187.108	187.108	0.000285	36963.3	3		72
	73	C9H13N5O3	4	6-Lactoyl-5,6,7,8-tetrahydropterin	Dihydrobiopterin	1-hydroxy-2-Oxopropyl tetrahydropterin	4a-Carbinolaminetetrahydrobiopterin		239.102	+H+	240.109	240.109	0.000115	519360	1		73	C10H19NO4	1	O-Propanoylcarnitine					217.131	+H+	218.139	218.139	0.000315	30971.3	2		73	C11H9NO2	1	Indoleacrylicacid					187.063	+H+	188.071	188.071	0.000395	77926.9	3		73
	74	C17H14N2	3	3,3'-diindolylmethane	Ellipticine	Olivacine			246.116	+H+	247.123	247.123	2.5e-05	301584	1		74	C12H17NO3	2	beta-Butoxyethyl nicotinate	Cerulenin				223.121	+H+	224.128	224.128	0.000115	31952.5	2		74	C8H10N4O2	1	Caffeine					194.08	+H+	195.088	195.088	0.000345	42882.1	3		74
	75	C8H14N3O6P	1	Cidofovir					279.062	+H+	280.069	280.069	0.000295	320976	1		75	C11H20N2O3	3	Ile-Pro	Leu-Pro	L-isoleucyl-L-proline			228.147	+H+	229.155	229.155	0.000335	52446.6	2		75	C8H11N3O3	3	Methyl5-(but-3-en-1-yl)amino-1,3,4-oxadiazole-2-carboxylate	N-&alpha;-L-histidine	N-Acetyl-L-histidine			197.08	+H+	198.087	198.087	0.000315	21213	3		75
	76	C11H23N5O3S	1	Met-Arg					305.152	+H+	306.159	306.16	0.000565	238443	1		76	C11H21NO4	3	Isobutyryl-L-carnitine	N(alpha)-t-Butoxycarbonyl-L-leucine	O-Butanoylcarnitine			231.147	+H+	232.154	232.154	0.000335	31526.9	2		76	C12H22O2	41	(-)-Menthyl acetate	(2S,4R,6R,8S)-2,4,8-Trimethyl-1,7-dioxaspiro-[5.5]undecane	(6R,8S)-2,2,8-Trimethyl-1,7-dioxaspiro[5.5]undecane	(E)-2-Hexenyl hexanoate	(E)-2-Octenyl butyrate	198.162	+H+	199.169	199.169	0.000255	26910.4	3		76
	77	C16H27F3O2	2	14,14,14-Trifluoro-11E-tetradecenyl acetate	14,14,14-Trifluoro-11Z-tetradecenyl acetate				308.196	+H+	309.204	309.203	0.000585	419256	1		77	C12H20N2O3	2	Pirbuterol	Slaframine				240.147	+H+	241.155	241.154	0.000665	23491.1	2		77	C8H14N2O4	5	2-(4-amino-4-carboxybutyl)aziridine-2-carboxylate	4-methylene DAP	Coprine	Proclavaminic acid	Pro-Ser	202.095	+H+	203.103	203.102	0.000635	18753.6	3		77
	78	C15H17NO8	2	5-Hydroxy-6-methoxyindoleglucuronide	6-Hydroxy-5-methoxyindoleglucuronide				339.095	+H+	340.103	340.103	0.000305	52476.1	1		78	C17H14N2	3	3,3'-diindolylmethane	Ellipticine	Olivacine			246.116	+H+	247.123	247.123	2.5e-05	19081.8	2		78	C9H17NO4	1	O-Acetylcarnitine					203.116	+H+	204.123	204.123	3.5e-05	14954	3		78
	79	C12H24N6O6	1	Ser-Ser-Arg					348.176	+H+	349.183	349.183	5e-06	585158	1		79	C8H11NO6S	1	Norepinephrinesulfate					249.031	+H+	250.038	250.038	1.5e-05	16142.9	2		79	C7H7ClO5	4	2-chloro-3-methyl-maleylacetate	2-chloro-5-methyl-maleylacetate	3-chloro-2-methyl-maleylacetate	5-chloro-2-methyl-maleylacetate		205.998	+H+	207.005	207.006	0.000525	148844	3		79
	80	C16H20N2O7	2	Cotinineglucuronide	cotinine-glucuronide				352.127	+H+	353.134	353.135	0.000675	141098	1		80	C5H12O8P2	1	1-Hydroxy-2-methyl-2-butenyl 4-diphosphate					262.001	+H+	263.008	263.008	1.5e-05	84009.6	2		80	C7H8N6O2	1	2-amino-6-carboxamido-7,8-dihydropteridin-4-one					208.071	+H+	209.078	209.078	0.000145	30621.9	3		80
	81	C13H24N6O6	2	Ala-Asp-Arg	Glu-Arg-Gly				360.176	+H+	361.183	361.183	5e-06	505001	1		81	C15H8O5	1	Coumestrol					268.037	+H+	269.044	269.044	0.000455	21548.7	2		81	C10H19NO4	1	O-Propanoylcarnitine					217.131	+H+	218.139	218.139	0.000315	34131.6	3		81
	82	C16H21N5O6	1	3,3-dimethyl-2-oxobutyric acid 5-(6-aminopurin-9-yl)-3,4-dihydroxytetrahydrofuran-2-ylmethyl ester					379.149	+H+	380.156	380.156	0.000465	24502.1	1		82	C8H14N3O6P	1	Cidofovir					279.062	+H+	280.069	280.069	0.000295	676409	2		82	C6H6O7S	3	3-Sulfomuconate	4-Sulfolactone	4-sulfomuconolactone			221.983	+H+	222.991	222.991	0.000295	13021.2	3		82
	83	C22H26O6	4	(+)-Eudesmin	3,5-Di-O-methyl-8-prenylafzelechin-4beta-ol	4,5-Di-O-methyl-8-prenylafzelechin-4beta-ol	Burseran		386.173	+H+	387.18	387.18	0.000215	622462	1		83	C11H18N2O7	2	N-Succinyl-LL-2,6-diaminoheptanedioate	N-Succinyl-L-L-2-6-diaminopimelate				290.111	+H+	291.119	291.118	0.000675	19627.4	2		83	C12H17NO3	2	beta-Butoxyethyl nicotinate	Cerulenin				223.121	+H+	224.128	224.128	0.000115	24524	3		83
	84	C15H25N5O7	3	Ala-Asn-Pro-Ser	Asn-Thr-Gly-Pro	Gln-Gly-Pro-Ser			387.175	+H+	388.183	388.183	0.000325	151307	1		84	C16H12O6	71	(-)-Sophorol	(+)-6a-Hydroxymaackiain	(+)-Sophorol	[Fv hydroxy,methyl(4:0)] 4,6,3',4'-Tetrahydroxy-5-methylaurone	[Fv hydroxy,methyl(4:0)] 4,6,3',4'-Tetrahydroxy-7-methylaurone	300.063	+H+	301.071	301.07	0.000665	111228	2		84	C11H20N2O3	3	Ile-Pro	Leu-Pro	L-isoleucyl-L-proline			228.147	+H+	229.155	229.155	0.000335	46711	3		84
	85	C22H32O4S	1	[ST hydroxy(2:0/2:0)] (7E)-(3S,6RS)-3-hydroxy-6,19-epithio-23,24-dinor-9,10-seco-5(10),7-choladien-22-al S,S-dioxide					392.202	+H+	393.209	393.209	0.000405	77326.9	1		85	C11H23N5O3S	1	Met-Arg					305.152	+H+	306.159	306.16	0.000565	301550	2		85	C11H21NO4	3	Isobutyryl-L-carnitine	N(alpha)-t-Butoxycarbonyl-L-leucine	O-Butanoylcarnitine			231.147	+H+	232.154	232.154	0.000335	33239.4	3		85
	86	C22H16O8	4	8-p-Hydroxybenzylquercetin	Tetracenomycin B2	Tetracenomycin E	Torosaflavone C		408.085	+H+	409.092	409.092	0.000205	43324.5	1		86	C16H27F3O2	2	14,14,14-Trifluoro-11E-tetradecenyl acetate	14,14,14-Trifluoro-11Z-tetradecenyl acetate				308.196	+H+	309.204	309.203	0.000585	596631	2		86	C8H18N2O4S	1	HEPES					238.099	+H+	239.106	239.106	5e-06	4.10215e+06	3		86
	87	C13H20N4O9S	1	Asp-Asp-Cys-Gly					408.095	+H+	409.102	409.103	0.000625	40137	1		87	C18H14O5	2	6-Deoxyjacareubin	Hoslundal				310.084	+H+	311.091	311.091	0.000405	216081	2		87	C9H13N5O3	4	6-Lactoyl-5,6,7,8-tetrahydropterin	Dihydrobiopterin	1-hydroxy-2-Oxopropyl tetrahydropterin	4a-Carbinolaminetetrahydrobiopterin		239.102	+H+	240.109	240.109	0.000115	312060	3		87
	88	C15H28N4O9	1	Ser-Thr-Thr-Thr					408.186	+H+	409.193	409.193	9.5e-05	211331	1		88	C14H16N2O8	2	6-(2-amino-2-carboxylatoethyl)-7-hydroxy-8-oxo-1,2,3,4,7,8-hexahydroquinoline-2,4-dicarboxylate	Vulgaxanthin-II				340.091	+H+	341.098	341.098	5.5e-05	24684.7	2		88	C12H20N2O3	2	Pirbuterol	Slaframine				240.147	+H+	241.155	241.154	0.000665	20071.5	3		88
	89	C19H28N4O6	9	Ala-Phe-Thr-Ala	Ala-Val-Gly-Tyr	Ile-Asn-Tyr	Ile-Gly-Gly-Tyr	Leu-Asn-Tyr	408.201	+H+	409.208	409.208	0.000165	163291	1		89	C12H24N6O6	1	Ser-Ser-Arg					348.176	+H+	349.183	349.183	5e-06	810990	2		89	C9H13AsO3	1	phenylarsine oxide					244.008	+H+	245.015	245.015	0.000345	141806	3		89
	90	C18H28N6O5	3	Ala-Tyr-Arg	His-Val-Gly-Pro	Phe-Ser-Arg			408.212	+H+	409.219	409.219	0.000395	135388	1		90	C16H21N5O6	1	3,3-dimethyl-2-oxobutyric acid 5-(6-aminopurin-9-yl)-3,4-dihydroxytetrahydrofuran-2-ylmethyl ester					379.149	+H+	380.156	380.156	0.000465	16899.6	2		90	C10H12NO4Cl	1	Chlorphenesin carbamate					245.045	+H+	246.053	246.053	0.000235	9639.4	3		90
	91	C17H28N8O4	1	Pro-Arg-His					408.223	+H+	409.231	409.231	0.000375	106432	1		91	C16H15F2N3O4S	1	Pantoprazole					383.075	+H+	384.082	384.082	0.000405	38956.6	2		91	C17H14N2	3	3,3'-diindolylmethane	Ellipticine	Olivacine			246.116	+H+	247.123	247.123	2.5e-05	13549.1	3		91
	92	C23H36O6	2	[FA methyl,oxo,hydroxy(2:0)] methyl 9-oxo-11R-hydroxy-15R-acetoxy-5Z,13E-prostadienoate	Asebotoxin II				408.251	+H+	409.258	409.258	0.000465	61966.7	1		92	C22H26O6	4	(+)-Eudesmin	3,5-Di-O-methyl-8-prenylafzelechin-4beta-ol	4,5-Di-O-methyl-8-prenylafzelechin-4beta-ol	Burseran		386.173	+H+	387.18	387.18	0.000215	113222	2		92	C14H12O5	1	Khellin					260.068	+H+	261.076	261.076	0.000245	17400.2	3		92
	93	C29H44O	1	Conicasterol B					408.339	+H+	409.346	409.347	0.000505	26568.1	1		93	C15H25N5O7	3	Ala-Asn-Pro-Ser	Asn-Thr-Gly-Pro	Gln-Gly-Pro-Ser			387.175	+H+	388.183	388.183	0.000325	22193.3	2		93	C9H16N4O5	4	Ala-Asn-Gly	Ala-Gly-Gly-Gly	Asn-Gln	Gln-Gly-Gly		260.112	+H+	261.119	261.12	0.000655	12677.8	3		93
	94	C23H27N3O4	1	Phe-Phe-Pro					409.2	+H+	410.207	410.207	0.000435	38103	1		94	C22H32O4S	1	[ST hydroxy(2:0/2:0)] (7E)-(3S,6RS)-3-hydroxy-6,19-epithio-23,24-dinor-9,10-seco-5(10),7-choladien-22-al S,S-dioxide					392.202	+H+	393.209	393.209	0.000405	128985	2		94	C5H12O8P2	1	1-Hydroxy-2-methyl-2-butenyl 4-diphosphate					262.001	+H+	263.008	263.008	1.5e-05	38592.1	3		94
	95	C24H34O4S	1	17beta-Hydroxy-4-mercaptoandrost-4-en-3-one 4-acetate 17-propionate					418.218	+H+	419.225	419.225	5.5e-05	198938	1		95	C15H28N4O9	1	Ser-Thr-Thr-Thr					408.186	+H+	409.193	409.193	9.5e-05	143300	2		95	C9H13NO6S	2	Epinephrinesulfate	N-acetyl-S-(3-oxo-3-carboxy-n-propyl)cysteine				263.046	+H+	264.054	264.053	0.000635	25772.6	3		95
	96	C22H44N6O6	2	Ile-Lys-Lys-Thr	Leu-Lys-Lys-Thr				488.332	+H+	489.34	489.339	0.000505	28824	1		96	C19H27N3O7	3	Glu-Tyr-Val	Ile-Asp-Tyr	Leu-Asp-Tyr			409.185	+H+	410.192	410.192	0.000175	30459.5	2		96	C9H10N4O2S2	1	Sulfamethizole					270.025	+H+	271.032	271.032	0.000205	19393.3	3		96
	97	C25H41N5O6	3	Ile-Lys-Phe-Thr	Leu-Lys-Phe-Thr	Lys-Val-Val-Tyr			507.306	+H+	508.313	508.313	3.5e-05	35720.2	1		97	C23H27N3O4	1	Phe-Phe-Pro					409.2	+H+	410.207	410.208	0.000565	25820.2	2		97	C12H7OCl3	3	2,2',5-Trichloro-4-hydroxybiphenyl	2,4,6-Trichloro-4'-biphenylol	4,3',5'-Trichloro-4'-biphenol			271.956	+H+	272.964	272.964	0.000475	14639.8	3		97
	98	C20H40N6O5S2	1	Cys-Lys-Lys-Met					508.25	+H+	509.257	509.257	0.000435	4.841e+06	1		98	C11H20NO10S3	1	Glucoiberin					422.025	+H+	423.032	423.032	0.000215	29239.3	2		98	C8H14N3O6P	1	Cidofovir					279.062	+H+	280.069	280.069	0.000295	616914	3		98
	99	C21H34N8O7	3	Asn-Leu-Gln-His	Gln-Val-Gln-His	Ile-Asn-Gln-His			510.255	+H+	511.262	511.263	0.000675	110857	1		99	C16H25N7O7	3	Ala-Asn-Ser-His	Asn-Thr-Gly-His	Gln-Gly-Ser-His			427.182	+H+	428.189	428.189	0.000175	69894.5	2		99	C11H23N5O3S	1	Met-Arg					305.152	+H+	306.159	306.16	0.000565	212049	3		99
	100	C21H38N6O9	1	Glu-Lys-Lys-Asp					518.27	+H+	519.277	519.278	0.000695	51545.8	1		100	C18H35N7O5S	3	Ala-Leu-Cys-Arg	Arg-Met-Val-Gly	Ile-Ala-Cys-Arg			461.242	+H+	462.249	462.249	0.000315	18782	2		100	C12H18O9	1	furaneol glucopyranoside					306.095	+H+	307.102	307.102	0.000365	10137.7	3		100
	101	C24H31N7O7	3	Asn-Pro-Tyr-His	Asn-Trp-Asn-Pro	His-Thr-Trp-Ser			529.229	+H+	530.236	530.236	0.000225	24937.6	1		101	C22H44N6O6	2	Ile-Lys-Lys-Thr	Leu-Lys-Lys-Thr				488.332	+H+	489.34	489.339	0.000505	33491.8	2		101	C16H27F3O2	2	14,14,14-Trifluoro-11E-tetradecenyl acetate	14,14,14-Trifluoro-11Z-tetradecenyl acetate				308.196	+H+	309.204	309.203	0.000585	528597	3		101
	102	C26H34N6O10	1	Glu-Glu-Gln-Trp					590.234	+H+	591.241	591.241	8.5e-05	21326.1	1		102	C20H39N7O5S	4	Ala-Leu-Met-Arg	Arg-Leu-Val-Cys	Ile-Met-Ala-Arg	Ile-Val-Cys-Arg		489.273	+H+	490.281	490.28	0.000615	45734.7	2		102	C18H14O5	2	6-Deoxyjacareubin	Hoslundal				310.084	+H+	311.091	311.091	0.000405	15204.8	3		102
	103	C3H8O3	1	Glycerol					92.0473	+Na+	115.037	115.037	0.00043	36340292	1		103	C24H31N5O5S	1	Cys-Trp-Pro-Pro					501.205	+H+	502.212	502.212	0.000135	37864.9	2		103	C8H16NO10P	1	N-Glycolyl-D-mannosamine 6-phosphate					317.051	+H+	318.058	318.059	0.000535	37447.3	3		103
	104	C7H8	1	Toluene					92.0626	+Na+	115.052	115.052	0.00018	17656.6	1		104	C25H41N5O6	3	Ile-Lys-Phe-Thr	Leu-Lys-Phe-Thr	Lys-Val-Val-Tyr			507.306	+H+	508.313	508.313	3.5e-05	20773.6	2		104	C15H17NO8	2	5-Hydroxy-6-methoxyindoleglucuronide	6-Hydroxy-5-methoxyindoleglucuronide				339.095	+H+	340.103	340.102	0.000695	10553.7	3		104
	105	C5H9NO	3	2-hydroxy-2-methylbutyronitrile	2-Piperidinone	N-Methyl-2-pyrrolidinone			99.0684	+Na+	122.058	122.058	0.00037	21034.4	1		105	C20H40N6O5S2	1	Cys-Lys-Lys-Met					508.25	+H+	509.257	509.257	0.000435	2.91159e+06	2		105	C12H24N6O6	1	Ser-Ser-Arg					348.176	+H+	349.183	349.183	5e-06	604225	3		105
	106	C6H13N	1	Cyclohexylamine					99.1048	+Na+	122.094	122.094	2e-05	65670.3	1		106	C21H34N8O7	3	Asn-Leu-Gln-His	Gln-Val-Gln-His	Ile-Asn-Gln-His			510.255	+H+	511.262	511.263	0.000675	65615.8	2		106	C16H20N2O7	2	Cotinineglucuronide	cotinine-glucuronide				352.127	+H+	353.134	353.135	0.000675	171701	3		106
	107	C6H12O	16	[FA (6:0)] hexanal	[FA (6:1)] 2E-hexenol	[FA (6:1)] 3Z-hexenol	1-Hexen-1-ol	1-methyl-cyclopentanol	100.089	+Na+	123.078	123.078	4e-05	215361	1		107	C25H31N7O6	1	His-Trp-Pro-Ser					525.234	+H+	526.241	526.241	0.000145	83308	2		107	C13H24N6O6	2	Ala-Asp-Arg	Glu-Arg-Gly				360.176	+H+	361.183	361.183	5e-06	315948	3		107
	108	CH6N4S	1	Thiocarbohydrazide					106.031	+Na+	129.021	129.02	0.00054	139496	1		108	C24H31N7O7	3	Asn-Pro-Tyr-His	Asn-Trp-Asn-Pro	His-Thr-Trp-Ser			529.229	+H+	530.236	530.236	0.000225	560335	2		108	C14H24N2O9	1	N-Acetylmuramoyl-Ala					364.148	+H+	365.155	365.156	0.000545	15284	3		108
	109	C4H10O3	1	Diethylene glycol					106.063	+Na+	129.052	129.052	0.00022	35580.1	1		109	C26H43N7O5	2	Arg-Leu-Phe-Val	Ile-Phe-Val-Arg				533.333	+H+	534.34	534.34	0.000155	11157.9	2		109	C14H26N2O10	1	N-monoacetylchitobiose					382.159	+H+	383.166	383.166	2.5e-05	15479.3	3		109
	110	CH4N2O2S	1	thiourea dioxide					107.999	+Na+	130.989	130.988	0.00057	23801.2	1		110	C3H9NO	6	(R)-1-Aminopropan-2-ol	Trimethylamine N-oxide	1-Aminopropan-2-ol	2-methoxyethylamine	L-alaninol	75.0684	+Na+	98.0576	98.058	0.00037	48725.6	2		110	C22H26O6	4	(+)-Eudesmin	3,5-Di-O-methyl-8-prenylafzelechin-4beta-ol	4,5-Di-O-methyl-8-prenylafzelechin-4beta-ol	Burseran		386.173	+H+	387.18	387.18	0.000215	142211	3		110
	111	C4H11NO3	1	Tromethamine					121.074	+Na+	144.063	144.063	0.00011	5.14298e+06	1		111	C3H5OCl	3	cis-3-Chloro-2-propene-1-ol	Epichlorohydrin	trans-3-Chloro-2-propene-1-ol			92.0029	+Na+	114.992	114.992	0.00011	11913.4	2		111	C15H25N5O7	3	Ala-Asn-Pro-Ser	Asn-Thr-Gly-Pro	Gln-Gly-Pro-Ser			387.175	+H+	388.183	388.183	0.000325	29717.2	3		111
	112	C6H5NS	1	Thien-2-ylacetonitrile					123.014	+Na+	146.003	146.003	0.00049	34367.7	1		112	C3H8O3	1	Glycerol					92.0473	+Na+	115.037	115.037	0.00043	49836280	2		112	C22H32O4S	1	[ST hydroxy(2:0/2:0)] (7E)-(3S,6RS)-3-hydroxy-6,19-epithio-23,24-dinor-9,10-seco-5(10),7-choladien-22-al S,S-dioxide					392.202	+H+	393.209	393.209	0.000405	106549	3		112
	113	C6H13NO2	12	(3R)-beta-Leucine	L-Isoleucine	L-Leucine	1-nitrohexane	2-Amino-4-methylpentanoic acid	131.095	+Na+	154.084	154.084	0.00015	30742.4	1		113	C7H8	1	Toluene					92.0626	+Na+	115.052	115.052	0.00018	44934.3	2		113	C19H20O10	1	Khellol glucoside					408.106	+H+	409.113	409.113	7.5e-05	21774.3	3		113
	114	C5H8O4	16	(S)-2-Acetolactate	[FA hydroxy,methyl,oxo(4:0)] 3-hydroxy-3-methyl-2-oxo-butanoic acid	2-Acetolactate	4-Hydroxy-2-oxopentanoate	(2R,4S)-2-methyl-2,4-dihydroxydihydrofuran-3-one	132.042	+Na+	155.031	155.031	0.00048	26472.6	1		114	C5H9NO	3	2-hydroxy-2-methylbutyronitrile	2-Piperidinone	N-Methyl-2-pyrrolidinone			99.0684	+Na+	122.058	122.057	0.00063	12587.2	2		114	C27H36O3	2	3,5-dihydroxy-6,7-didehydro-12'-apo-&beta;-caroten-12'-al	5,6-epoxy-3-hydroxy-12'-apo-&beta;-caroten-12'-al				408.266	+H+	409.274	409.274	0.000275	19112.6	3		114
	115	C5H11NO3	4	1-deoxyxylonojirimycin	3-nitro-2-pentanol	DL-&beta;-hydroxynorvaline	N-hydroxyvaline		133.074	+Na+	156.063	156.063	0.00011	43485.8	1		115	C5H9NO	3	2-hydroxy-2-methylbutyronitrile	2-Piperidinone	N-Methyl-2-pyrrolidinone			99.0684	+Na+	122.058	122.058	0.00037	27907.7	2		115	C20H31N3O4S	2	Ile-Met-Phe	Leu-Met-Phe				409.204	+H+	410.211	410.211	0.000195	17055	3		115
	116	C6H4ClNO	1	1-chloro-4-nitrosobenzene					140.998	+Na+	163.987	163.988	0.00064	19060.6	1		116	C6H13N	1	Cyclohexylamine					99.1048	+Na+	122.094	122.094	2e-05	59034.1	2		116	C20H40N6O5	3	Ala-Lys-Lys-Val	Ile-Lys-Lys-Gly	Leu-Lys-Lys-Gly			444.306	+H+	445.313	445.313	0.000295	19135.8	3		116
	117	C2H7O3PS	1	dimethylthiophosphate					141.985	+Na+	164.975	164.974	0.00057	19770.9	1		117	C6H12O	16	[FA (6:0)] hexanal	[FA (6:1)] 2E-hexenol	[FA (6:1)] 3Z-hexenol	1-Hexen-1-ol	1-methyl-cyclopentanol	100.089	+Na+	123.078	123.078	4e-05	147273	2		117	C18H35N7O5S	3	Ala-Leu-Cys-Arg	Arg-Met-Val-Gly	Ile-Ala-Cys-Arg			461.242	+H+	462.249	462.249	0.000315	20274	3		117
	118	C4H8OCl2	1	Bis(2-chloroethyl)ether					141.995	+Na+	164.984	164.984	0.00044	1.3792e+06	1		118	C4H6O3	8	(R)-methylmalonate-semialdehyde	(S)-Methylmalonate semialdehyde	2-Methyl-3-oxopropanoate	2-Oxobutanoate	Acetoacetate	102.032	+Na+	125.021	125.021	8e-05	12497.3	2		118	C22H44N6O6	2	Ile-Lys-Lys-Thr	Leu-Lys-Lys-Thr				488.332	+H+	489.34	489.339	0.000505	31551.5	3		118
	119	C7H12O3	9	[FA oxo(7:0)] 2-oxo-heptanoic acid	[FA oxo(7:0)] 3-oxo-heptanoic acid	[FA oxo(7:0)] 4-oxo-heptanoic acid	[FA oxo(7:0)] 5-oxo-heptanoic acid	[FA oxo(7:0)] 6-oxo-heptanoic acid	144.079	+Na+	167.068	167.068	0.00013	18572.1	1		119	C4H11NO2	2	Diethanolamine	2-Amino-2-methyl-1,3-propandiol				105.079	+Na+	128.068	128.068	0.0002	25915.1	2		119	C24H31N5O5S	1	Cys-Trp-Pro-Pro					501.205	+H+	502.212	502.212	0.000135	21445.8	3		119
	120	C6H10O4	16	(R)-3-Hydroxy-3-methyl-2-oxopentanoate	(S)-2-Aceto-2-hydroxybutanoate	(R)-4-Dehydropantoate	[FA hydroxy,methyl,oxo(5:0)] 3-hydroxy-3-methyl-2-oxo-pentanoic acid	[FA oxo,hydroxy(6:0)] 2-oxo-4-hydroxy-hexanoic acid	146.058	+Na+	169.047	169.047	0.00013	47273.5	1		120	CH6N4S	1	Thiocarbohydrazide					106.031	+Na+	129.021	129.02	0.00054	24185.8	2		120	C20H35N7O6S	1	His-Lys-Met-Ser					501.237	+H+	502.244	502.244	0.000225	30558.3	3		120
	121	C6H12O4	14	(R)-2,3-Dihydroxy-3-methylpentanoate	[FA methyl,hydroxy(5:0)] 3R-methyl-3,5-dihydroxy-pentanoic acid	(R)-Pantoate	(S)-Mevalonate	2,3-Dihydroxy-3-methylpentanoate	148.074	+Na+	171.063	171.063	0.00022	47737	1		121	C4H10O3	1	Diethylene glycol					106.063	+Na+	129.052	129.052	0.00022	103191	2		121	C23H37N7O6	4	Ala-Val-Tyr-Arg	Arg-Leu-Gly-Tyr	Arg-Phe-Val-Ser	Ile-Gly-Tyr-Arg		507.281	+H+	508.288	508.288	0.000195	14237.9	3		121
	122	C3H5O5P	1	3-(Hydrohydroxyphosphoryl)pyruvate					151.987	+Na+	174.977	174.976	0.00068	62623.3	1		122	C4H7N3O	1	Creatinine					113.059	+Na+	136.048	136.048	0.00013	1.83749e+06	2		122	C20H40N6O5S2	1	Cys-Lys-Lys-Met					508.25	+H+	509.257	509.257	0.000435	2.14647e+06	3		122
	123	C5H4N4S	1	6-Mercaptopurin					152.016	+Na+	175.005	175.005	0.00011	20027.3	1		123	C5H9NO2	4	D-Proline	L-Proline	3-acetamidopropanal	nitrocyclopentane		115.063	+Na+	138.053	138.053	0.00045	39406.3	2		123	C21H34N8O7	3	Asn-Leu-Gln-His	Gln-Val-Gln-His	Ile-Asn-Gln-His			510.255	+H+	511.262	511.263	0.000675	50816.4	3		123
	124	C7H6NOCl	1	m-Chlorobenzamide					155.014	+Na+	178.003	178.003	1e-05	24039.6	1		124	C5H11NO2	17	[FA amino(5:0)] 2S-amino-pentanoic acid	5-Aminopentanoate	Betaine	L-Valine	[FA amino(5:0)] 4-amino-pentanoic acid	117.079	+Na+	140.068	140.068	0.0002	2.43451e+06	2		124	C24H31N7O7	3	Asn-Pro-Tyr-His	Asn-Trp-Asn-Pro	His-Thr-Trp-Ser			529.229	+H+	530.236	530.236	0.000225	11404.3	3		124
	125	C10H7NO	1	1-Nitrosonaphthalene					157.053	+Na+	180.042	180.042	2e-05	33024.9	1		125	CHCl3	1	Chloroform					117.914	+Na+	140.904	140.904	0.0004	69690	2		125	C30H20N4O6	1	Trichotomine					532.138	+H+	533.146	533.146	0.000435	15189.9	3		125
	126	C8H14O3	9	[FA oxo(8:0)] 2-oxo-octanoic acid	[FA oxo(8:0)] 3-oxo-octanoic acid	[FA oxo(8:0)] 4-oxo-octanoic acid	[FA oxo(8:0)] 5-oxo-octanoic acid	[FA oxo(8:0)] 6-oxo-octanoic acid	158.094	+Na+	181.084	181.083	0.00052	39083.6	1		126	C4H9NO3	11	D-Threonine	L-Allothreonine	L-Homoserine	L-Threonine	(-)-erythro-(2R,3R)-dihydroxybutylamide	119.058	+Na+	142.047	142.047	0.00046	130693	2		126	C26H34N6O10	1	Glu-Glu-Gln-Trp					590.234	+H+	591.241	591.241	8.5e-05	12132.5	3		126
	127	C7H12O4	5	(1S,3R,4S)-3,4-Dihydroxycyclohexane-1-carboxylate	[FA (7:0/2:0)] Heptanedioic acid	3,3-Dimethylglutaricacid	3-Methyladipicacid	Dihydro-3-hydroxy-3-(1-hydroxyethyl)-4-methylfuran-2(3H)-one	160.074	+Na+	183.063	183.063	0.00022	46179.2	1		127	C5H12NCl	1	cycocel					121.066	+Na+	144.055	144.055	5e-05	130061	2		127	C3H8O3	1	Glycerol					92.0473	+Na+	115.037	115.037	0.00043	46704556	3		127
	128	C6H14O5	2	3-deoxy-D-galactose	L-rhamnitol				166.084	+Na+	189.073	189.073	0.00035	278312	1		128	C4H11NO3	1	Tromethamine					121.074	+Na+	144.063	144.063	0.00011	54972772	2		128	C6H12O	16	[FA (6:0)] hexanal	[FA (6:1)] 2E-hexenol	[FA (6:1)] 3Z-hexenol	1-Hexen-1-ol	1-methyl-cyclopentanol	100.089	+Na+	123.078	123.078	4e-05	136209	3		128
	129	C7H5NO4	7	Pyridine-2,3-dicarboxylate	2,4-pyridinedicarboxylate	4-hydroxy-3-nitrobenzaldehyde	4-nitrobenzoate	5-nitrosalicylaldehyde	167.022	+Na+	190.011	190.011	8e-05	54667.7	1		129	C8H11N	6	1-Phenylethylamine	Phenethylamine	2,4-Dimethylaniline	2,6-Dimethylaniline	N,N-Dimethylaniline	121.089	+Na+	144.078	144.079	0.00063	95945.8	2		129	CH6N4S	1	Thiocarbohydrazide					106.031	+Na+	129.021	129.02	0.00054	67092.6	3		129
	130	C3H6NO2Se	1	D,L-selenocysteine					167.956	+Na+	190.946	190.945	0.00059	1.29476e+06	1		130	C4H10O4	2	D-Threitol	Erythritol				122.058	+Na+	145.047	145.047	0.00013	292401	2		130	C4H10O3	1	Diethylene glycol					106.063	+Na+	129.052	129.052	0.00022	84918.8	3		130
	131	C3H2F6O	1	Desflurane					168.001	+Na+	190.99	190.99	0.0002	31536.2	1		131	C5H9NO3	14	2-Amino-4-oxopentanoic acid	5-Amino-2-oxopentanoic acid	5-Aminolevulinate	cis-4-Hydroxy-D-proline	cis-4-Hydroxy-L-proline	131.058	+Na+	154.047	154.047	0.00046	94730.6	2		131	C6H4O2	2	1,2-Benzoquinone	p-Benzoquinone				108.021	+Na+	131.01	131.01	0.00035	57057.6	3		131
	132	C7H10N2OS	1	Propylthiouracil					170.051	+Na+	193.041	193.04	0.0006	1.99865e+06	1		132	C4H9N3O2	2	Creatine	3-Guanidinopropanoate				131.069	+Na+	154.059	154.059	0.0003	96644.3	2		132	C3H4Cl2	2	cis-1,3-Dichloropropene	trans-1,3-Dichloropropene				109.969	+Na+	132.958	132.958	0.00023	17301.6	3		132
	133	C6H8N2O4	2	Hydantoin-5-propionate	(R)-AMAA				172.048	+Na+	195.038	195.038	0.00037	71517.7	1		133	C6H13NO2	12	(3R)-beta-Leucine	L-Isoleucine	L-Leucine	1-nitrohexane	2-Amino-4-methylpentanoic acid	131.095	+Na+	154.084	154.084	0.00015	55273.5	2		133	C4H7N3O	1	Creatinine					113.059	+Na+	136.048	136.048	0.00013	308336	3		133
	134	C9H16O3	17	(3R,6S)-3-Hydroxy-1,7-dioxaspiro[5.5]undecane	(3S,6S)-3-Hydroxy-1,7-dioxaspiro[5.5]undecane	(4R,6S)-4-Hydroxy-1,7-dioxaspiro[5.5]undecane	(4S,6S)-4-Hydroxy-1,7-dioxaspiro[5.5]undecane	[FA hydroxy(9:1)] 9-hydroxy-5Z-nonenoic acid	172.11	+Na+	195.099	195.099	0.00017	46732.1	1		134	C5H8O4	16	(S)-2-Acetolactate	[FA hydroxy,methyl,oxo(4:0)] 3-hydroxy-3-methyl-2-oxo-butanoic acid	2-Acetolactate	4-Hydroxy-2-oxopentanoate	(2R,4S)-2-methyl-2,4-dihydroxydihydrofuran-3-one	132.042	+Na+	155.031	155.032	0.00052	18045.9	2		134	C5H9NO2	4	D-Proline	L-Proline	3-acetamidopropanal	nitrocyclopentane		115.063	+Na+	138.053	138.053	0.00045	48145.6	3		134
	135	C8H14O4	3	Dimethyl adipate	Ethyladipicacid	Suberic acid			174.089	+Na+	197.078	197.078	0.00043	51196.9	1		135	C5H11NO3	4	1-deoxyxylonojirimycin	3-nitro-2-pentanol	DL-&beta;-hydroxynorvaline	N-hydroxyvaline		133.074	+Na+	156.063	156.063	0.00011	197907	2		135	C5H11NO2	17	[FA amino(5:0)] 2S-amino-pentanoic acid	5-Aminopentanoate	Betaine	L-Valine	[FA amino(5:0)] 4-amino-pentanoic acid	117.079	+Na+	140.068	140.068	0.0002	923390	3		135
	136	C6H14O6	6	D-Sorbitol	Galactitol	Mannitol	D-Iditol	L-Glucitol	182.079	+Na+	205.068	205.068	0.00026	127135	1		136	C5H10O4	8	(R)-2,3-Dihydroxy-3-methylbutanoate	Deoxyribose	(R)-glycerol 1-acetate	1-Deoxy-D-xylulose	2-3-Dihydroxyvalericacid	134.058	+Na+	157.047	157.047	0.00013	24961.1	2		136	CHCl3	1	Chloroform					117.914	+Na+	140.904	140.903	0.0006	27402.5	3		136
	137	C5H4N4O2S	1	6-Thiouric acid					184.006	+Na+	206.995	206.995	0.00028	1.12192e+06	1		137	C5H4N4O	3	Hypoxanthine	2-hydroxypurine	allopurinol			136.039	+Na+	159.028	159.028	0.00027	14322.5	2		137	C4H9NO3	11	D-Threonine	L-Allothreonine	L-Homoserine	L-Threonine	(-)-erythro-(2R,3R)-dihydroxybutylamide	119.058	+Na+	142.047	142.047	0.00046	40861.1	3		137
	138	C12H8S	1	dibenzothiophene					184.035	+Na+	207.024	207.024	0.00011	46711.8	1		138	C5H12O4	2	2-Methylerythritol	D-Apiitol				136.074	+Na+	159.063	159.063	0.00022	41263.1	2		138	C4H11NO3	1	Tromethamine					121.074	+Na+	144.063	144.063	0.00011	7897359	3		138
	139	C3H8NO6P	2	O-Phospho-L-serine	D-O-Phosphoserine				185.009	+Na+	207.998	207.998	0.00015	53511.7	1		139	C4H8OCl2	1	Bis(2-chloroethyl)ether					141.995	+Na+	164.984	164.984	0.00044	290003	2		139	C4H10O4	2	D-Threitol	Erythritol				122.058	+Na+	145.047	145.047	0.00013	263972	3		139
	140	C7H10N2O4	1	(S)-AMPA					186.064	+Na+	209.053	209.053	0.00028	204064	1		140	C7H12O3	9	[FA oxo(7:0)] 2-oxo-heptanoic acid	[FA oxo(7:0)] 3-oxo-heptanoic acid	[FA oxo(7:0)] 4-oxo-heptanoic acid	[FA oxo(7:0)] 5-oxo-heptanoic acid	[FA oxo(7:0)] 6-oxo-heptanoic acid	144.079	+Na+	167.068	167.068	0.00013	21783.8	2		140	C5H9NO3	14	2-Amino-4-oxopentanoic acid	5-Amino-2-oxopentanoic acid	5-Aminolevulinate	cis-4-Hydroxy-D-proline	cis-4-Hydroxy-L-proline	131.058	+Na+	154.047	154.047	0.00046	97404.9	3		140
	141	C10H18O3	22	(3R,6R)-6-hydroxy-3-isopropenylheptanoate	(3S,6R)-6-hydroxy-3-isopropenyl-heptanoate	[FA hydroxy(10:1)] 1,3S-dihydroxy-8E-decen-5-one	[FA hydroxy(10:1)] 10-hydroxy-2E-decenoic acid	[FA hydroxy(10:1)] 10-hydroxy-2Z-decenoic acid	186.126	+Na+	209.115	209.115	0.00018	36374.9	1		141	C6H11NO3	9	[FA oxo,amino(6:0)] 3-oxo-5S-amino-hexanoic acid	2-Amino-5-oxohexanoate	4-Acetamidobutanoate	6-Amino-2-oxohexanoate	Allysine	145.074	+Na+	168.063	168.063	0.00011	66170.6	2		141	C4H9N3O2	2	Creatine	3-Guanidinopropanoate				131.069	+Na+	154.059	154.059	0.0003	44589.2	3		141
	142	C9H16O4	2	Azelaic acid	Nonate				188.105	+Na+	211.094	211.094	8e-05	55438.2	1		142	C6H10O4	16	(R)-3-Hydroxy-3-methyl-2-oxopentanoate	(S)-2-Aceto-2-hydroxybutanoate	(R)-4-Dehydropantoate	[FA hydroxy,methyl,oxo(5:0)] 3-hydroxy-3-methyl-2-oxo-pentanoic acid	[FA oxo,hydroxy(6:0)] 2-oxo-4-hydroxy-hexanoic acid	146.058	+Na+	169.047	169.047	0.00013	27836.2	2		142	C6H13NO2	12	(3R)-beta-Leucine	L-Isoleucine	L-Leucine	1-nitrohexane	2-Amino-4-methylpentanoic acid	131.095	+Na+	154.084	154.084	0.00015	49226.1	3		142
	143	C4H7NO4S2	1	2-propenyl-thiohydroximate-O-sulfate					196.982	+Na+	219.971	219.971	0.00013	38321.2	1		143	C6H12O4	14	(R)-2,3-Dihydroxy-3-methylpentanoate	[FA methyl,hydroxy(5:0)] 3R-methyl-3,5-dihydroxy-pentanoic acid	(R)-Pantoate	(S)-Mevalonate	2,3-Dihydroxy-3-methylpentanoate	148.074	+Na+	171.063	171.063	0.00022	51869.3	2		143	C5H11NO3	4	1-deoxyxylonojirimycin	3-nitro-2-pentanol	DL-&beta;-hydroxynorvaline	N-hydroxyvaline		133.074	+Na+	156.063	156.063	0.00011	59723.4	3		143
	144	C6H2ClN3O3	1	4-chloro-7-nitrobenzo-2-oxa-1,3-diazole					198.978	+Na+	221.968	221.968	0.00031	35084.9	1		144	C5H11NO4	2	4-amino-4-deoxy-L-arabinose	N,N-dihydroxyvaline				149.069	+Na+	172.058	172.058	3e-05	72204	2		144	C5H10O4	8	(R)-2,3-Dihydroxy-3-methylbutanoate	Deoxyribose	(R)-glycerol 1-acetate	1-Deoxy-D-xylulose	2-3-Dihydroxyvalericacid	134.058	+Na+	157.047	157.047	0.00013	26889.9	3		144
	145	C8H9FN2O3	1	Tegafur					200.06	+Na+	223.049	223.049	6e-05	131762	1		145	C6H15NO3	1	Triethanolamine					149.105	+Na+	172.094	172.094	0.00041	63934.3	2		145	C5H12O4	2	2-Methylerythritol	D-Apiitol				136.074	+Na+	159.063	159.063	0.00022	34826.8	3		145
	146	C10H16O4	9	&beta;-isopropenyl-pimelate	[FA (10:1/2:0)] 2E-Decenedioic acid	[FA (10:1/2:0)] 4E-Decenedioic acid	[FA (10:1/2:0)] 4Z-Decenedioic acid	[FA dioxo(10:0)] 3,6-dioxo-decanoic acid	200.105	+Na+	223.094	223.094	8e-05	20676.8	1		146	C5H12O5	4	D-Arabitol	L-Arabitol	Ribitol	Xylitol		152.068	+Na+	175.058	175.058	0.0003	69502.1	2		146	C6H4ClNO	1	1-chloro-4-nitrosobenzene					140.998	+Na+	163.987	163.988	0.00064	15001.1	3		146
	147	C11H20O3	14	[FA hydroxy(11:1)] 2-hydroxy-10-undecenoic acid	[FA hydroxy(11:1)] 2R-hydroxy-10-undecenoic acid	[FA hydroxy(11:1)] 2S-hydroxy-10-undecenoic acid	[FA oxo(11:0)] 10-oxo-undecanoic acid	[FA oxo(11:0)] 2-oxo-undecanoic acid	200.141	+Na+	223.13	223.13	0.00047	18667.9	1		147	C7H6NOCl	1	m-Chlorobenzamide					155.014	+Na+	178.003	178.003	1e-05	13152.7	2		147	C4H9NCl2	1	Nornitrogen mustard					141.011	+Na+	164	164	0.00043	21248	3		147
	148	C9H14O5	1	Diethyl 2-methyl-3-oxosuccinate					202.084	+Na+	225.073	225.073	0.00035	18154.6	1		148	C10H7NO	1	1-Nitrosonaphthalene					157.053	+Na+	180.042	180.042	2e-05	167337	2		148	C4H8OCl2	1	Bis(2-chloroethyl)ether					141.995	+Na+	164.984	164.984	0.00044	994073	3		148
	149	C10H18O4	3	[FA (10:0/2:0)] Decanedioic acid	2,6-Dimethyl-1,8-octanedioic acid	Diethyl adipate			202.121	+Na+	225.11	225.11	0.00027	51014.5	1		149	C4H6N4O3	3	(R)(-)-Allantoin	(S)(+)-Allantoin	Allantoin			158.044	+Na+	181.033	181.033	0.00021	17830.2	2		149	C7H12O3	9	[FA oxo(7:0)] 2-oxo-heptanoic acid	[FA oxo(7:0)] 3-oxo-heptanoic acid	[FA oxo(7:0)] 4-oxo-heptanoic acid	[FA oxo(7:0)] 5-oxo-heptanoic acid	[FA oxo(7:0)] 6-oxo-heptanoic acid	144.079	+Na+	167.068	167.068	0.00013	19292.9	3		149
	150	C12H22O3	13	[FA hydroxy(12:1)] 10-hydroxy-11-dodecenoic acid	[FA hydroxy(12:1)] 12-hydroxy-10-dodecenoic acid	[FA hydroxy(12:1)] 12-hydroxy-3Z-dodecenoic acid	[FA hydroxy(12:1)] 3R-hydroxy-5Z-dodecenoic acid	[FA oxo(12:0)] 11-oxo-dodecanoic acid	214.157	+Na+	237.146	237.146	0.00012	78550.5	1		150	C8H14O3	9	[FA oxo(8:0)] 2-oxo-octanoic acid	[FA oxo(8:0)] 3-oxo-octanoic acid	[FA oxo(8:0)] 4-oxo-octanoic acid	[FA oxo(8:0)] 5-oxo-octanoic acid	[FA oxo(8:0)] 6-oxo-octanoic acid	158.094	+Na+	181.084	181.083	0.00052	38701.4	2		150	C6H11NO3	9	[FA oxo,amino(6:0)] 3-oxo-5S-amino-hexanoic acid	2-Amino-5-oxohexanoate	4-Acetamidobutanoate	6-Amino-2-oxohexanoate	Allysine	145.074	+Na+	168.063	168.063	0.00011	169033	3		150
	151	C12H16N4	1	me-iP					216.137	+Na+	239.127	239.127	0.00028	18324.6	1		151	C7H12O4	5	(1S,3R,4S)-3,4-Dihydroxycyclohexane-1-carboxylate	[FA (7:0/2:0)] Heptanedioic acid	3,3-Dimethylglutaricacid	3-Methyladipicacid	Dihydro-3-hydroxy-3-(1-hydroxyethyl)-4-methylfuran-2(3H)-one	160.074	+Na+	183.063	183.063	0.00022	31755.5	2		151	C6H10O4	16	(R)-3-Hydroxy-3-methyl-2-oxopentanoate	(S)-2-Aceto-2-hydroxybutanoate	(R)-4-Dehydropantoate	[FA hydroxy,methyl,oxo(5:0)] 3-hydroxy-3-methyl-2-oxo-pentanoic acid	[FA oxo,hydroxy(6:0)] 2-oxo-4-hydroxy-hexanoic acid	146.058	+Na+	169.047	169.047	0.00013	20472.6	3		151
	152	C12H24O3	15	&omega;-1 laurate	[FA hydroxy(12:0)] 11-hydroxy-dodecanoic acid	[FA hydroxy(12:0)] 11R-hydroxy-dodecanoic acid	[FA hydroxy(12:0)] 2-hydroxy-dodecanoic acid	[FA hydroxy(12:0)] 3-hydroxy-dodecanoic acid	216.173	+Na+	239.162	239.162	0.00023	264800	1		152	C7H15NO3	2	L-Carnitine	(S)-Carnitine				161.105	+Na+	184.094	184.094	0.00041	109575	2		152	C6H12O4	14	(R)-2,3-Dihydroxy-3-methylpentanoate	[FA methyl,hydroxy(5:0)] 3R-methyl-3,5-dihydroxy-pentanoic acid	(R)-Pantoate	(S)-Mevalonate	2,3-Dihydroxy-3-methylpentanoate	148.074	+Na+	171.063	171.063	0.00022	52450.1	3		152
	153	C12H11NO3	2	3-Methylindolepyruvate	(S)-beta-Methylindolepyruvate				217.074	+Na+	240.063	240.063	0.00011	66123	1		153	C7H14O4	2	beta-Cymaropyranose	beta-L-Oleandropyranose				162.089	+Na+	185.078	185.078	0.00043	15435.7	2		153	C5H11NO4	2	4-amino-4-deoxy-L-arabinose	N,N-dihydroxyvaline				149.069	+Na+	172.058	172.058	3e-05	35547.3	3		153
	154	C10H7NO5	1	7,8-Dihydroxykynurenate					221.032	+Na+	244.022	244.021	0.00064	52601.9	1		154	C6H13NO4	9	1,5-dideoxy-1,5-imino-D-galactitol	1-deoxynojirimycin	Bicine	Deoxymannojirimycin	D-Fucosamine	163.084	+Na+	186.074	186.074	0.00032	71272.9	2		154	C5H12O5	4	D-Arabitol	L-Arabitol	Ribitol	Xylitol		152.068	+Na+	175.058	175.058	0.0003	49996.2	3		154
	155	C12H14O4	8	(3-methylbenzyl)succinate	[FA (12:4/2:0)] 2E,4E,8E,10E-Dodecatetraenedioic acid	Apiole	coniferyl acetate	Diethyl phthalate	222.089	+Na+	245.078	245.078	0.00043	55225	1		155	C6H12O5	25	6-Deoxy-L-galactose	L-Fuculose	L-Rhamnofuranose	L-Rhamnose	L-Rhamnulose	164.068	+Na+	187.058	187.058	0.0003	15804	2		155	C7H6NOCl	1	m-Chlorobenzamide					155.014	+Na+	178.003	178.003	1e-05	21984.5	3		155
	156	C13H18O3	2	(+/-)-6-Hydroxy-3-oxo-alpha-ionone	Dehydrovomifoliol				222.126	+Na+	245.115	245.115	0.00018	69135.4	1		156	C6H14O5	2	3-deoxy-D-galactose	L-rhamnitol				166.084	+Na+	189.073	189.073	0.00035	332145	2		156	C10H7NO	1	1-Nitrosonaphthalene					157.053	+Na+	180.042	180.042	2e-05	45516.5	3		156
	157	C12H19NO3	3	N-Methylmescaline	Prenalterol	Terbutaline			225.136	+Na+	248.126	248.126	0.00029	47153.2	1		157	C3H6NO2Se	1	D,L-selenocysteine					167.956	+Na+	190.946	190.945	0.00059	62646	2		157	C4H6N4O3	3	(R)(-)-Allantoin	(S)(+)-Allantoin	Allantoin			158.044	+Na+	181.033	181.033	0.00021	25177.3	3		157
	158	C5H9NO5S2	1	2-(sulfomethyl)thiazolidine-4-carboxylate					226.992	+Na+	249.981	249.982	0.00056	30923.8	1		158	C10H16O2	75	(-)-1,2-campholide	(-)-cis-chrysanthemic acid	(+)-cis-chrysanthemic acid	(+)-Iridodial	(1R,4R,5R)-5-hydroxy-1,7,7-trimethylbicyclo[2.2.1]heptan-2-one	168.115	+Na+	191.104	191.104	0.00025	18559.8	2		158	C8H14O3	9	[FA oxo(8:0)] 2-oxo-octanoic acid	[FA oxo(8:0)] 3-oxo-octanoic acid	[FA oxo(8:0)] 4-oxo-octanoic acid	[FA oxo(8:0)] 5-oxo-octanoic acid	[FA oxo(8:0)] 6-oxo-octanoic acid	158.094	+Na+	181.084	181.083	0.00052	33793.2	3		158
	159	C12H20O4	5	(-)-11-hydroxy-9,10-dihydrojasmonic acid	(-)-12-hydroxy-9,10-dihydrojasmonic acid	[FA (12:1/2:0)] 2Z-Dodecenedioic acid	[FA dioxo(12:0)] 9,12-dioxo-dodecanoic acid	Traumatic acid	228.136	+Na+	251.125	251.125	0.00038	30417.6	1		159	C9H14O3	2	2-butyl-4-hydroxy-5-methyl-3(2H)-furanone	Furfural diethyl acetal				170.094	+Na+	193.084	193.083	0.00052	15154.9	2		159	C7H12O4	5	(1S,3R,4S)-3,4-Dihydroxycyclohexane-1-carboxylate	[FA (7:0/2:0)] Heptanedioic acid	3,3-Dimethylglutaricacid	3-Methyladipicacid	Dihydro-3-hydroxy-3-(1-hydroxyethyl)-4-methylfuran-2(3H)-one	160.074	+Na+	183.063	183.063	0.00022	24967.2	3		159
	160	C12H22O4	2	Diisopropyl adipate	Dodecanedioic acid				230.152	+Na+	253.141	253.141	3e-05	31724.4	1		160	C8H12O4	4	[FA dioxo(8:0)] 4,7-dioxo-octanoic acid	2-Octenedioicacid	cis-4-Octenedioicacid	trans-3-Octenedioic acid		172.074	+Na+	195.063	195.063	0.00022	26062.4	2		160	C7H15NO3	2	L-Carnitine	(S)-Carnitine				161.105	+Na+	184.094	184.094	0.00041	17136.5	3		160
	161	C11H9ClN2O2	1	2-imino-3-(7-chloro-indol-3-yl)propanoate					236.035	+Na+	259.024	259.025	0.00052	331842	1		161	C9H16O3	17	(3R,6S)-3-Hydroxy-1,7-dioxaspiro[5.5]undecane	(3S,6S)-3-Hydroxy-1,7-dioxaspiro[5.5]undecane	(4R,6S)-4-Hydroxy-1,7-dioxaspiro[5.5]undecane	(4S,6S)-4-Hydroxy-1,7-dioxaspiro[5.5]undecane	[FA hydroxy(9:1)] 9-hydroxy-5Z-nonenoic acid	172.11	+Na+	195.099	195.099	0.00017	50681.9	2		161	C7H14O4	2	beta-Cymaropyranose	beta-L-Oleandropyranose				162.089	+Na+	185.078	185.079	0.00057	12744.7	3		161
	162	C9H20N2OS2	1	S-aminomethyldihydrolipoamide					236.102	+Na+	259.091	259.091	7e-05	26146.6	1		162	C8H14O4	3	Dimethyl adipate	Ethyladipicacid	Suberic acid			174.089	+Na+	197.078	197.078	0.00043	37228.4	2		162	C6H13NO4	9	1,5-dideoxy-1,5-imino-D-galactitol	1-deoxynojirimycin	Bicine	Deoxymannojirimycin	D-Fucosamine	163.084	+Na+	186.074	186.074	0.00032	18974.8	3		162
	163	C8H18N2O4S	1	HEPES					238.099	+Na+	261.088	261.088	5e-05	11982502	1		163	C7H13NO4	3	alpha-aminopimelate	Calystegin B2	N-Carboxyethyl-g-aminobutyricacid			175.084	+Na+	198.074	198.074	0.00032	45360.1	2		163	C6H12O5	25	6-Deoxy-L-galactose	L-Fuculose	L-Rhamnofuranose	L-Rhamnose	L-Rhamnulose	164.068	+Na+	187.058	187.058	0.0003	21610.8	3		163
	164	C9H13N5O3	4	6-Lactoyl-5,6,7,8-tetrahydropterin	Dihydrobiopterin	1-hydroxy-2-Oxopropyl tetrahydropterin	4a-Carbinolaminetetrahydrobiopterin		239.102	+Na+	262.091	262.091	6e-05	911823	1		164	C7H15NO4	1	validamine					177.1	+Na+	200.089	200.089	0.00033	12066.1	2		164	C6H14O5	2	3-deoxy-D-galactose	L-rhamnitol				166.084	+Na+	189.073	189.073	0.00035	285752	3		164
	165	C10H16N2O3S	1	Biotin					244.088	+Na+	267.077	267.077	0.00038	219117	1		165	C6H12O6	57	alpha-D-Glucose	beta-D-Fructose	beta-D-Glucose	D-Allose	D-Fructose	180.063	+Na+	203.053	203.053	0.00039	3.82006e+06	2		165	C3H6NO2Se	1	D,L-selenocysteine					167.956	+Na+	190.946	190.945	0.00059	50954	3		165
	166	C12H22O5	1	3-Hydroxydodecanedioicacid					246.147	+Na+	269.136	269.136	5e-05	123606	1		166	C6H14O6	6	D-Sorbitol	Galactitol	Mannitol	D-Iditol	L-Glucitol	182.079	+Na+	205.068	205.068	0.00026	642915	2		166	C10H16O2	75	(-)-1,2-campholide	(-)-cis-chrysanthemic acid	(+)-cis-chrysanthemic acid	(+)-Iridodial	(1R,4R,5R)-5-hydroxy-1,7,7-trimethylbicyclo[2.2.1]heptan-2-one	168.115	+Na+	191.104	191.104	0.00025	18341.6	3		166
	167	C10H8O6S	1	4-Methylumbelliferone sulfate					256.004	+Na+	278.993	278.994	0.00062	476061	1		167	C10H14NCl	1	Chlorphentermine					183.081	+Na+	206.071	206.071	0.0003	34558.7	2		167	C7H10N2OS	1	Propylthiouracil					170.051	+Na+	193.041	193.04	0.0006	686119	3		167
	168	C15H20N2S	1	Methaphenilene					260.135	+Na+	283.124	283.124	6e-05	28080.3	1		168	C5H4N4O2S	1	6-Thiouric acid					184.006	+Na+	206.995	206.995	0.00028	325731	2		168	C9H14O3	2	2-butyl-4-hydroxy-5-methyl-3(2H)-furanone	Furfural diethyl acetal				170.094	+Na+	193.084	193.083	0.00052	13860	3		168
	169	C16H22O4	7	[PR] Emmotin A	2-Ethylhexyl phthalate	4-prenylphlorisovalerophenone	alhpa-tocopheronolactone	Alpha-CEHC	278.152	+Na+	301.141	301.141	3e-05	106591	1		169	C10H16O3	9	(3R,6R)-3-isopropenyl-4-hydroxy-hexano-6-lactone	(3S,6S)-3-isopropenyl-4-hydroxy-hexano-6-lactone	[FA oxo(10:1)] 5-oxo-7E-decenoic acid	[FA oxo(10:1)] 9-oxo-2E-decenoic acid	[FA oxo(10:1)] 9-oxo-2Z-decenoic acid	184.11	+Na+	207.099	207.099	0.00017	12173	2		169	C6H8N2O4	2	Hydantoin-5-propionate	(R)-AMAA				172.048	+Na+	195.038	195.038	0.00037	22302.3	3		169
	170	C13H13NO3Cl2	1	2-(3,5-Dichlorophenylcarbamoyl)-1,2-dimethylcyclopropane-1- carboxylic acid					301.027	+Na+	324.016	324.017	0.00053	23634.5	1		170	C3H8NO6P	2	O-Phospho-L-serine	D-O-Phosphoserine				185.009	+Na+	207.998	207.998	0.00015	14228.8	2		170	C8H12O4	4	[FA dioxo(8:0)] 4,7-dioxo-octanoic acid	2-Octenedioicacid	cis-4-Octenedioicacid	trans-3-Octenedioic acid		172.074	+Na+	195.063	195.063	0.00022	15556.7	3		170
	171	C19H19FN2O	1	Demethylcitalopram					310.148	+Na+	333.137	333.137	0.00036	22363.1	1		171	C10H18O3	22	(3R,6R)-6-hydroxy-3-isopropenylheptanoate	(3S,6R)-6-hydroxy-3-isopropenyl-heptanoate	[FA hydroxy(10:1)] 1,3S-dihydroxy-8E-decen-5-one	[FA hydroxy(10:1)] 10-hydroxy-2E-decenoic acid	[FA hydroxy(10:1)] 10-hydroxy-2Z-decenoic acid	186.126	+Na+	209.115	209.115	0.00018	45336.7	2		171	C9H16O3	17	(3R,6S)-3-Hydroxy-1,7-dioxaspiro[5.5]undecane	(3S,6S)-3-Hydroxy-1,7-dioxaspiro[5.5]undecane	(4R,6S)-4-Hydroxy-1,7-dioxaspiro[5.5]undecane	(4S,6S)-4-Hydroxy-1,7-dioxaspiro[5.5]undecane	[FA hydroxy(9:1)] 9-hydroxy-5Z-nonenoic acid	172.11	+Na+	195.099	195.099	0.00017	39818.8	3		171
	172	C20H24O4	5	8,8'-Diapocarotene-8,8'-dioic acid	Crocetin	Estra-1,3,5-(10)-trien-17-one-3-oxyacetic acid	GC-1	Vernoflexin	328.167	+Na+	351.157	351.156	0.00068	35613.8	1		172	C6H10N5Cl	1	Deethylatrazine					187.062	+Na+	210.052	210.052	0.00031	478982	2		172	C8H14O4	3	Dimethyl adipate	Ethyladipicacid	Suberic acid			174.089	+Na+	197.078	197.078	0.00043	26204.3	3		172
	173	C22H24O5	10	[Fv Hydroxy,dimethoxy(9:1)] 5-Hydroxy-7,4'-dimethoxy-8-prenylflavanone	[Fv] 4'-O-Methylxanthohumol	[Fv] Epoxycandidone	[Fv] Louisfieserone A	[Fv] Louisfieserone B	368.162	+Na+	391.152	391.152	0.0004	50503.2	1		173	C9H16O4	2	Azelaic acid	Nonate				188.105	+Na+	211.094	211.094	8e-05	38632.5	2		173	C7H13NO4	3	alpha-aminopimelate	Calystegin B2	N-Carboxyethyl-g-aminobutyricacid			175.084	+Na+	198.074	198.074	0.00032	34227.7	3		173
	174	C14H19N5O6S	1	S-Inosyl-L-homocysteine					385.106	+Na+	408.095	408.095	0.00017	35601.7	1		174	C4H7NO4S2	1	2-propenyl-thiohydroximate-O-sulfate					196.982	+Na+	219.971	219.971	0.00013	15702.9	2		174	C7H12O5	7	(2R,3S)-3-Isopropylmalate	(2S)-2-Isopropylmalate	2-Propylmalate	3-Propylmalate	(R)-2-(n-Propyl)-malate	176.068	+Na+	199.058	199.058	0.0003	14597.4	3		174
	175	C11H10F2N4O3Cl2S	1	Sulfentrazone					385.982	+Na+	408.971	408.971	9e-05	17014.4	1		175	C6H2ClN3O3	1	4-chloro-7-nitrobenzo-2-oxa-1,3-diazole					198.978	+Na+	221.968	221.968	0.00031	12963.2	2		175	C7H14O5	2	beta-D-Digitalopyranose	D-Thevetose				178.084	+Na+	201.073	201.073	0.00035	9727.2	3		175
	176	C16H18O11	1	O-Feruloylgalactarate					386.085	+Na+	409.074	409.074	0.00014	37140.6	1		176	C8H9FN2O3	1	Tegafur					200.06	+Na+	223.049	223.049	6e-05	54972	2		176	C9H9NO3	6	Hippurate	2,5,6-Trihydroxy-5,6-dihydroquinoline	3-Succinoylpyridine	4-oxo-4-(3-pyridyl)-butanoate	Adrenochrome	179.058	+Na+	202.047	202.047	0.00046	22782.4	3		176
	177	C21H22O7	13	[Fv Hydrox] 4'-Hydroxychalcone 4'-glucoside	[Fv hydroxy,methoxy(4:0/9:1)] 5,7,2',4'-Tetrahydroxy-5'-methoxy-6-prenylflavanone	[Fv hydroxy,methoxy(4:0/9:1)] 5,7,2',4'-Tetrahydroxy-5'-methoxy-8-prenylflavanone	[Fv] Kenusanone D	2-(4-Ethoxyphenyl)-5,6,7,8-tetramethoxy-4H-1-benzopyran-4-one	386.137	+Na+	409.126	409.126	0.00022	90425.9	1		177	C10H16O4	9	&beta;-isopropenyl-pimelate	[FA (10:1/2:0)] 2E-Decenedioic acid	[FA (10:1/2:0)] 4E-Decenedioic acid	[FA (10:1/2:0)] 4Z-Decenedioic acid	[FA dioxo(10:0)] 3,6-dioxo-decanoic acid	200.105	+Na+	223.094	223.094	8e-05	21522.9	2		177	C6H12O6	57	alpha-D-Glucose	beta-D-Fructose	beta-D-Glucose	D-Allose	D-Fructose	180.063	+Na+	203.053	203.053	0.00039	3.02973e+06	3		177
	178	C21H26N2OS2	1	Mesoridazine					386.149	+Na+	409.138	409.138	0.00012	139274	1		178	C11H20O3	14	[FA hydroxy(11:1)] 2-hydroxy-10-undecenoic acid	[FA hydroxy(11:1)] 2R-hydroxy-10-undecenoic acid	[FA hydroxy(11:1)] 2S-hydroxy-10-undecenoic acid	[FA oxo(11:0)] 10-oxo-undecanoic acid	[FA oxo(11:0)] 2-oxo-undecanoic acid	200.141	+Na+	223.13	223.13	0.00047	16281.6	2		178	C6H14O6	6	D-Sorbitol	Galactitol	Mannitol	D-Iditol	L-Glucitol	182.079	+Na+	205.068	205.068	0.00026	668356	3		178
	179	C22H26O6	4	(+)-Eudesmin	3,5-Di-O-methyl-8-prenylafzelechin-4beta-ol	4,5-Di-O-methyl-8-prenylafzelechin-4beta-ol	Burseran		386.173	+Na+	409.162	409.162	0.00016	62254420	1		179	C9H14O5	1	Diethyl 2-methyl-3-oxosuccinate					202.084	+Na+	225.073	225.073	0.00035	21700.4	2		179	C5H4N4O2S	1	6-Thiouric acid					184.006	+Na+	206.995	206.995	0.00028	649440	3		179
	180	C18H34N4O5	6	Ala-Ile-Ala-Ile	Ala-Leu-Leu-Ala	Ala-Val-Val-Val	Ile-Leu-Ala-Ala	Ile-Val-Val-Gly	386.253	+Na+	409.242	409.242	0.00014	78489.6	1		180	C10H18O4	3	[FA (10:0/2:0)] Decanedioic acid	2,6-Dimethyl-1,8-octanedioic acid	Diethyl adipate			202.121	+Na+	225.11	225.11	0.00027	40317.7	2		180	C10H16O3	9	(3R,6R)-3-isopropenyl-4-hydroxy-hexano-6-lactone	(3S,6S)-3-isopropenyl-4-hydroxy-hexano-6-lactone	[FA oxo(10:1)] 5-oxo-7E-decenoic acid	[FA oxo(10:1)] 9-oxo-2E-decenoic acid	[FA oxo(10:1)] 9-oxo-2Z-decenoic acid	184.11	+Na+	207.099	207.099	0.00017	10221.6	3		180
	181	C17H34N6O4	2	Ile-Arg-Val	Leu-Val-Arg				386.264	+Na+	409.253	409.253	0.00037	58495.6	1		181	C7H14O7	4	Sedoheptulose	alpha-D-Mannoheptulopyranose	beta-D-Sedoheptulopyranose	D-glycero-&alpha;-D-manno-heptose		210.074	+Na+	233.063	233.063	0.00018	13257.9	2		181	C3H8NO6P	2	O-Phospho-L-serine	D-O-Phosphoserine				185.009	+Na+	207.998	207.998	0.00015	28877.6	3		181
	182	C22H42O5	1	1,2-dioctanoyl-1,2,6-hexanetriol					386.303	+Na+	409.292	409.293	0.00055	32771.6	1		182	C12H22O3	13	[FA hydroxy(12:1)] 10-hydroxy-11-dodecenoic acid	[FA hydroxy(12:1)] 12-hydroxy-10-dodecenoic acid	[FA hydroxy(12:1)] 12-hydroxy-3Z-dodecenoic acid	[FA hydroxy(12:1)] 3R-hydroxy-5Z-dodecenoic acid	[FA oxo(12:0)] 11-oxo-dodecanoic acid	214.157	+Na+	237.146	237.146	0.00012	98256	2		182	C7H10N2O4	1	(S)-AMPA					186.064	+Na+	209.053	209.053	0.00028	89449	3		182
	183	C15H25N5O7	3	Ala-Asn-Pro-Ser	Asn-Thr-Gly-Pro	Gln-Gly-Pro-Ser			387.175	+Na+	410.165	410.165	0.00038	15000288	1		183	C12H9NO3	1	Robustine					215.058	+Na+	238.047	238.048	0.00054	12038.5	2		183	C10H18O3	22	(3R,6R)-6-hydroxy-3-isopropenylheptanoate	(3S,6R)-6-hydroxy-3-isopropenyl-heptanoate	[FA hydroxy(10:1)] 1,3S-dihydroxy-8E-decen-5-one	[FA hydroxy(10:1)] 10-hydroxy-2E-decenoic acid	[FA hydroxy(10:1)] 10-hydroxy-2Z-decenoic acid	186.126	+Na+	209.115	209.115	0.00018	31223.5	3		183
	184	C14H29N9O4	1	Gly-Arg-Arg					387.234	+Na+	410.223	410.224	0.00053	26164	1		184	C11H20O4	1	[FA (11:0/2:0)] Undecanedioic acid					216.136	+Na+	239.125	239.125	0.00038	21183.4	2		184	C9H16O4	2	Azelaic acid	Nonate				188.105	+Na+	211.094	211.094	8e-05	19613.6	3		184
	185	C17H23N7O4	1	Pro-His-His					389.181	+Na+	412.17	412.17	0.00037	190721	1		185	C12H24O3	15	&omega;-1 laurate	[FA hydroxy(12:0)] 11-hydroxy-dodecanoic acid	[FA hydroxy(12:0)] 11R-hydroxy-dodecanoic acid	[FA hydroxy(12:0)] 2-hydroxy-dodecanoic acid	[FA hydroxy(12:0)] 3-hydroxy-dodecanoic acid	216.173	+Na+	239.162	239.162	0.00023	316747	2		185	C9H8O5	3	3-(3,4-Dihydroxyphenyl)pyruvate	3-(2-propenoic acid)-4,6-hydroxy cyclohexa-2,5-dienone	3,4,6-trihydroxy-cis-cinnamate			196.037	+Na+	219.026	219.026	0.0004	27557.7	3		185
	186	C24H38O4	58	[ST hydrox] (22E)-3alpha,12alpha-Dihydroxy-5beta-chol-22-en-24-oic Acid	[ST hydrox] (22E)-3alpha,7alpha-Dihydroxy-5beta-chol-22-en-24-oic Acid	[ST hydrox] (22E)-3alpha,7beta-Dihydroxy-5beta-chol-22-en-24-oic Acid	[ST hydrox] 3alpha,12alpha-Dihydroxy-5beta-chol-14-en-24-oic Acid	[ST hydrox] 3alpha,12alpha-Dihydroxy-5beta-chol-6-en-24-oic Acid	390.277	+Na+	413.266	413.266	0.00023	283966	1		186	C12H11NO3	2	3-Methylindolepyruvate	(S)-beta-Methylindolepyruvate				217.074	+Na+	240.063	240.063	0.00011	30056.2	2		186	C8H9FN2O3	1	Tegafur					200.06	+Na+	223.049	223.049	6e-05	43206.9	3		186
	187	C25H22O5	3	cis-and-trans-Inophyllolide	Tomentolide A	Ulexone B			402.147	+Na+	425.136	425.136	5e-05	257920	1		187	C9H14O6	1	Triacetin					218.079	+Na+	241.068	241.068	0.00026	27139.8	2		187	C10H16O4	9	&beta;-isopropenyl-pimelate	[FA (10:1/2:0)] 2E-Decenedioic acid	[FA (10:1/2:0)] 4E-Decenedioic acid	[FA (10:1/2:0)] 4Z-Decenedioic acid	[FA dioxo(10:0)] 3,6-dioxo-decanoic acid	200.105	+Na+	223.094	223.094	8e-05	16171.8	3		187
	188	C20H34N4O5	1	Pro-Val-Val-Pro					410.253	+Na+	433.242	433.242	0.00014	36700.3	1		188	C4H11N2O2PCl2	2	Isophosphamide mustard	Phosphoramide mustard				219.994	+Na+	242.983	242.983	0.00026	57109.9	2		188	C9H14O5	1	Diethyl 2-methyl-3-oxosuccinate					202.084	+Na+	225.073	225.073	0.00035	12475.5	3		188
	189	C25H34O9	5	[ST methoxy(2:0)] 2-methoxy-estra-1,3,5(10)-triene-3,17beta-diol 3-D-glucuronide	4-Hydroxyandrostenedioneglucuronide	Ailanthinone	Castelanone	Simalikilactone D	478.22	+Na+	501.21	501.209	0.00051	170070	1		189	C10H11N3OS	1	Methabenzthiazuron					221.062	+Na+	244.051	244.052	0.0005	21569	2		189	C10H18O4	3	[FA (10:0/2:0)] Decanedioic acid	2,6-Dimethyl-1,8-octanedioic acid	Diethyl adipate			202.121	+Na+	225.11	225.11	0.00027	21094.5	3		189
	190	C19H37N5O5S2	2	Ala-Lys-Met-Met	Cys-Lys-Met-Val				479.224	+Na+	502.213	502.213	0.00017	37749.1	1		190	C12H14O4	8	(3-methylbenzyl)succinate	[FA (12:4/2:0)] 2E,4E,8E,10E-Dodecatetraenedioic acid	Apiole	coniferyl acetate	Diethyl phthalate	222.089	+Na+	245.078	245.078	0.00043	84373.4	2		190	C11H14O4	4	3-Methyl-1-(2,4,6-trihydroxyphenyl)butan-1-one	6-(4-methyl-2-oxopentyl)-4-hydroxy-2-pyrone	Multifidol	Sinapyl alcohol		210.089	+Na+	233.078	233.078	0.00043	14452.8	3		190
	191	C19H31N7O8	3	Asn-Gln-Gln-Pro	Asp-Lys-Ser-His	Gln-Thr-Thr-His			485.223	+Na+	508.213	508.213	0.00037	38652.3	1		191	C13H18O3	2	(+/-)-6-Hydroxy-3-oxo-alpha-ionone	Dehydrovomifoliol				222.126	+Na+	245.115	245.115	0.00018	85996.4	2		191	C9H8ClNO3	1	m-Chlorohippuricacid					213.019	+Na+	236.008	236.009	0.00051	15229.1	3		191
	192	C30H32O6	10	(-)-Sanggenone K	[Fv] Amorin	[Fv] Epilumaflavanone A	[Fv] Epilumaflavanone B	[Fv] Euchrenone a11	488.22	+Na+	511.209	511.209	0.00011	313027	1		192	C12H20O4	5	(-)-11-hydroxy-9,10-dihydrojasmonic acid	(-)-12-hydroxy-9,10-dihydrojasmonic acid	[FA (12:1/2:0)] 2Z-Dodecenedioic acid	[FA dioxo(12:0)] 9,12-dioxo-dodecanoic acid	Traumatic acid	228.136	+Na+	251.125	251.125	0.00038	26963.5	2		192	C12H22O3	13	[FA hydroxy(12:1)] 10-hydroxy-11-dodecenoic acid	[FA hydroxy(12:1)] 12-hydroxy-10-dodecenoic acid	[FA hydroxy(12:1)] 12-hydroxy-3Z-dodecenoic acid	[FA hydroxy(12:1)] 3R-hydroxy-5Z-dodecenoic acid	[FA oxo(12:0)] 11-oxo-dodecanoic acid	214.157	+Na+	237.146	237.146	0.00012	83175.8	3		192
	193	C30H32O7	6	Artocommunol CC	Broussoflavonol D	Dorsmanin C	Euchretin C	Heterophyllin	504.215	+Na+	527.204	527.204	3e-05	67696.4	1		193	C11H20N2O3	3	Ile-Pro	Leu-Pro	L-isoleucyl-L-proline			228.147	+Na+	251.137	251.136	0.00061	16665.4	2		193	C9H6F2O4	1	(2,6-difluoro-4-hydroxyphenyl)pyruvate					216.023	+Na+	239.013	239.012	0.00064	31361.9	3		193
	194	C23H36N6O5S	1	Argatroban					508.247	+Na+	531.236	531.236	1e-05	40301.9	1		194	C12H22O4	2	Diisopropyl adipate	Dodecanedioic acid				230.152	+Na+	253.141	253.141	3e-05	26027.6	2		194	C12H8O4	4	1,4-dicarboxynaphthalene	Bergapten	sphondin	Xanthotoxin		216.042	+Na+	239.031	239.032	0.00052	15588	3		194
	195	C30H34O8	1	Carpelastofuran					522.225	+Na+	545.215	545.214	0.00059	37555.4	1		195	C11H9ClN2O2	1	2-imino-3-(7-chloro-indol-3-yl)propanoate					236.035	+Na+	259.024	259.025	0.00052	132436	2		195	C12H24O3	15	&omega;-1 laurate	[FA hydroxy(12:0)] 11-hydroxy-dodecanoic acid	[FA hydroxy(12:0)] 11R-hydroxy-dodecanoic acid	[FA hydroxy(12:0)] 2-hydroxy-dodecanoic acid	[FA hydroxy(12:0)] 3-hydroxy-dodecanoic acid	216.173	+Na+	239.162	239.162	0.00023	305391	3		195
	196	[Cr]3+	1	Chromium					51.9405	+K+	90.9037	90.903	0.000668	106407	1		196	C8H18N2O4S	1	HEPES					238.099	+Na+	261.088	261.088	5e-05	34112.7	2		196	C12H11NO3	2	3-Methylindolepyruvate	(S)-beta-Methylindolepyruvate				217.074	+Na+	240.063	240.063	0.00011	20116.7	3		196
	197	CH5N3O	2	hydroxyguanidine	Semicarbazide				75.0433	+K+	114.006	114.006	0.000418	28088.7	1		197	C12H20N2O3	2	Pirbuterol	Slaframine				240.147	+Na+	263.137	263.136	0.00061	11563.2	2		197	C9H14O6	1	Triacetin					218.079	+Na+	241.068	241.068	0.00026	20087.3	3		197
	198	C3H8O2	5	Propane-1,2-diol	Propane-1,3-diol	(R)-Propane-1,2-diol	(S)-Propane-1,2-diol	2-methoxyethanol	76.0524	+K+	115.016	115.016	0.000412	18881.3	1		198	C10H16N2O3S	1	Biotin					244.088	+Na+	267.077	267.077	0.00038	25886.1	2		198	C9H17NO5	1	Pantothenate					219.111	+Na+	242.1	242.1	0.00011	36524.5	3		198
	199	C3H5N3	2	5-Aminoimidazole	4-aminoimidazole				83.0483	+K+	122.012	122.012	0.000492	2.09197e+06	1		199	C13H24O4	5	[FA (13:0/2:0)] Tridecanedioic acid	[FA methyl(12:0/2:0)] 2-methyl-dodecanedioic acid	[FA methyl(12:0/2:0)] 3-methyl-dodecanedioic acid	[FA methyl(12:0/2:0)] 4-methyl-dodecanedioic acid	[FA methyl(12:0/2:0)] 6-methyl-dodecanedioic acid	244.167	+Na+	267.157	267.156	0.00068	12744.7	2		199	C4H11N2O2PCl2	2	Isophosphamide mustard	Phosphoramide mustard				219.994	+Na+	242.983	242.983	0.00026	148208	3		199
	200	C2H7N3O	1	N-(Aminomethyl)urea					89.0589	+K+	128.022	128.022	6.8e-05	358104	1		200	C13H18O5	1	[FA methyl,hydroxy,oxo(5:2/4:0)] methyl 4-[2-(2-formyl-vinyl)-3-hydroxy-5-oxo-cyclopentyl]-butanoate					254.115	+Na+	277.105	277.104	0.00065	32413.3	2		200	C10H7NO5	1	7,8-Dihydroxykynurenate					221.032	+Na+	244.022	244.021	0.00064	57695.4	3		200
	201	C7H8O	5	3-Cresol	4-Cresol	Anisole	Benzyl alcohol	o-Cresol	108.058	+K+	147.021	147.02	0.000678	28363.4	1		201	C10H8O6S	1	4-Methylumbelliferone sulfate					256.004	+Na+	278.993	278.994	0.00062	126574	2		201	C12H14O4	8	(3-methylbenzyl)succinate	[FA (12:4/2:0)] 2E,4E,8E,10E-Dodecatetraenedioic acid	Apiole	coniferyl acetate	Diethyl phthalate	222.089	+Na+	245.078	245.078	0.00043	78493.8	3		201
	202	C4H4N2O2	2	Orotate(Fragment)	Uracil				112.027	+K+	150.99	150.99	0.000438	125013	1		202	C8H20NO6P	1	sn-glycero-3-Phosphocholine					257.103	+Na+	280.092	280.092	5e-05	14891	2		202	C13H18O3	2	(+/-)-6-Hydroxy-3-oxo-alpha-ionone	Dehydrovomifoliol				222.126	+Na+	245.115	245.115	0.00018	113396	3		202
	203	C3H2O5	1	Oxomalonate					117.99	+K+	156.953	156.953	0.000388	30541.1	1		203	C15H14O5	20	(-)-Epiafzelechin	[Fv hydroxy(4:0)] 4,2',4',alpha-Tetrahydroxydihydrochalcone	[Fv] Phloretin	5-Deoxyleucopelargonidin	Afzelechin	274.084	+Na+	297.073	297.074	0.00065	50992	2		203	C12H20O4	5	(-)-11-hydroxy-9,10-dihydrojasmonic acid	(-)-12-hydroxy-9,10-dihydrojasmonic acid	[FA (12:1/2:0)] 2Z-Dodecenedioic acid	[FA dioxo(12:0)] 9,12-dioxo-dodecanoic acid	Traumatic acid	228.136	+Na+	251.125	251.125	0.00038	17554.2	3		203
	204	C5H4N2O2	1	pyrazinoate					124.027	+K+	162.99	162.99	0.000438	130172	1		204	C11H16O8	1	Ranunculin					276.085	+Na+	299.074	299.074	0.00026	317096	2		204	C12H22O4	2	Diisopropyl adipate	Dodecanedioic acid				230.152	+Na+	253.141	253.141	3e-05	12200.3	3		204
	205	C4H4N2O3	2	Barbiturate	Methylparabanic acid				128.022	+K+	166.985	166.985	0.000348	212071	1		205	C16H22O4	7	[PR] Emmotin A	2-Ethylhexyl phthalate	4-prenylphlorisovalerophenone	alhpa-tocopheronolactone	Alpha-CEHC	278.152	+Na+	301.141	301.141	3e-05	136099	2		205	C12H14O5	2	3-4-5-Trimethoxycinnamicacid	Trans-2-3-4-Trimethoxycinnamate				238.084	+Na+	261.073	261.073	0.00035	15010	3		205
	206	C6H5FO2	2	3-Fluorocatechol	4-Fluorocatechol				128.027	+K+	166.991	166.99	0.000518	32818.3	1		206	C13H18O7	1	Salicin					286.105	+Na+	309.094	309.095	0.00052	594667	2		206	C8H18N2O4S	1	HEPES					238.099	+Na+	261.088	261.088	5e-05	9122804	3		206
	207	C4H9NO2S	3	L-Homocysteine	D-homocysteine	Methylcysteine			135.035	+K+	173.999	173.998	0.000558	387941	1		207	C16H18N2O3	3	Cromakalim	Levcromakalim	Pilosine			286.132	+Na+	309.121	309.121	4e-05	39768.3	2		207	C9H13N5O3	4	6-Lactoyl-5,6,7,8-tetrahydropterin	Dihydrobiopterin	1-hydroxy-2-Oxopropyl tetrahydropterin	4a-Carbinolaminetetrahydrobiopterin		239.102	+Na+	262.091	262.091	6e-05	692517	3		207
	208	C3H7NO5	2	1-mononitroglycerol	2-mononitroglycerol				137.032	+K+	175.996	175.995	0.000578	31473.8	1		208	C18H14O4	7	[Fv Methoxy(9:1)] 6-Methoxy-[2'',3'':7,8]furanoflavanone	[Fv] Castillene A	[Fv] Pongamol	7-Acetyloxy-2-methylisoflavone	9-O-Methylneodunol	294.089	+Na+	317.078	317.078	0.00043	16120.9	2		208	C10H16N2O3S	1	Biotin					244.088	+Na+	267.077	267.077	0.00038	56825.4	3		208
	209	C4H6N2O2S	1	ZAPA					146.015	+K+	184.978	184.978	0.000158	30449.7	1		209	C14H18O7	2	2-Phenylethanolglucuronide	Picein				298.105	+Na+	321.094	321.095	0.00052	12337.5	2		209	C13H18O5	1	[FA methyl,hydroxy,oxo(5:2/4:0)] methyl 4-[2-(2-formyl-vinyl)-3-hydroxy-5-oxo-cyclopentyl]-butanoate					254.115	+Na+	277.105	277.104	0.00065	66665.5	3		209
	210	C5H9NO2S	1	Thiomorpholine 3-carboxylate					147.035	+K+	185.999	185.998	0.000558	21088.8	1		210	C18H14O5	2	6-Deoxyjacareubin	Hoslundal				310.084	+Na+	333.073	333.073	0.00035	46409.1	2		210	C10H8O6S	1	4-Methylumbelliferone sulfate					256.004	+Na+	278.993	278.994	0.00062	374176	3		210
	211	C4H7NO5	3	&beta;-hydroxy-D,L-aspartate	erythro-3-Hydroxy-L-aspartate	threo-3-Hydroxy-L-aspartate			149.032	+K+	187.996	187.995	0.000578	609860	1		211	C16H16O7	7	[Fv] Gliricidol	4-Coumaroylshikimate	alpha-Naphthyl-beta-D-glucuronide	ent-Gallocatechin 4'-methyl ether	Gallocatechin 4'-methyl ether	320.09	+Na+	343.079	343.079	0.00017	33155.2	2		211	C15H14O5	20	(-)-Epiafzelechin	[Fv hydroxy(4:0)] 4,2',4',alpha-Tetrahydroxydihydrochalcone	[Fv] Phloretin	5-Deoxyleucopelargonidin	Afzelechin	274.084	+Na+	297.073	297.074	0.00065	17663.3	3		211
	212	C4H6O2S2	1	Asparagusate					149.981	+K+	188.944	188.944	7.8e-05	193928	1		212	C21H20O3	1	Hildgardtene					320.141	+Na+	343.13	343.13	0.00047	16336.5	2		212	C11H16O8	1	Ranunculin					276.085	+Na+	299.074	299.074	0.00026	25267.2	3		212
	213	C8H11NO2	5	Dopamine	1-(4-Hydroxyphenyl)-2-aminoethanol	2-descarboxy-cyclo-dopa	4-deoxypyridoxine	vanillylamine	153.079	+K+	192.042	192.042	0.000138	109325	1		213	C19H14O5	5	[Fv] Ovalitenin C	3,4'-Dimethoxyfurano[2,3:7,8]flavone	Decarboxytetracenomycin F1	Millettocalyxin C	Tetrangomycin	322.084	+Na+	345.073	345.073	0.00035	18861.3	2		213	C16H22O4	7	[PR] Emmotin A	2-Ethylhexyl phthalate	4-prenylphlorisovalerophenone	alhpa-tocopheronolactone	Alpha-CEHC	278.152	+Na+	301.141	301.141	3e-05	117797	3		213
	214	C6H6N2O3	2	Imidazol-5-yl-pyruvate	3-Imidazole-2-oxopropanoate				154.038	+K+	193.001	193.001	2e-06	20235.8	1		214	C20H24O4	5	8,8'-Diapocarotene-8,8'-dioic acid	Crocetin	Estra-1,3,5-(10)-trien-17-one-3-oxyacetic acid	GC-1	Vernoflexin	328.167	+Na+	351.157	351.156	0.00068	27434.1	2		214	C13H18O7	1	Salicin					286.105	+Na+	309.094	309.095	0.00052	56873.3	3		214
	215	C5H4N2O4	2	Orotate	Uracil 5-carboxylate				156.017	+K+	194.98	194.98	0.000268	66727.2	1		215	C22H24O5	10	[Fv Hydroxy,dimethoxy(9:1)] 5-Hydroxy-7,4'-dimethoxy-8-prenylflavanone	[Fv] 4'-O-Methylxanthohumol	[Fv] Epoxycandidone	[Fv] Louisfieserone A	[Fv] Louisfieserone B	368.162	+Na+	391.152	391.152	0.0004	29146	2		215	C17H12O6	18	[Fv dioxo,hydroxy(3:1)] 1,3-Bis(1,3-benzodioxol-5-yl)-3-hydroxy-2-propen-1-one	3-Hydroxy-4-methoxy-8,9-methylenedioxypterocarpene	3-Hydroxy-8,9-dimethoxycoumestan	4-Deoxybryaquinone	5'-Hydroxy-7,4'-dimethoxy-5,2'-oxido-4-phenylcoumarin	312.063	+Na+	335.053	335.052	0.00061	19470	3		215
	216	C2H8NO3PS	1	cysteamine S-phosphate					156.996	+K+	195.959	195.959	0.000408	131191	1		216	C23H31O4	1	9'-carboxy-gama-tocotrienol					371.222	+Na+	394.211	394.212	0.00054	11483.2	2		216	C21H20O3	1	Hildgardtene					320.141	+Na+	343.13	343.13	0.00047	11006.1	3		216
	217	C7H11NO3	3	3-Methylcrotonylglycine	Paramethadione	Tiglylglycine			157.074	+K+	196.037	196.037	4.8e-05	58846.6	1		217	C17H22N4O6	1	Trp-Ser-Ser					378.154	+Na+	401.143	401.143	0.00016	52208.7	2		217	C20H24O4	5	8,8'-Diapocarotene-8,8'-dioic acid	Crocetin	Estra-1,3,5-(10)-trien-17-one-3-oxyacetic acid	GC-1	Vernoflexin	328.167	+Na+	351.157	351.156	0.00068	34179.7	3		217
	218	C11H10O	2	(2-Naphthyl)methanol	1-Hydroxymethylnaphthalene				158.073	+K+	197.036	197.037	0.000672	284782	1		218	C17H11F4N2ClS	1	Quazepam					386.027	+Na+	409.016	409.016	2e-05	16985.3	2		218	C14H8FNO5Cl2	1	MC-7181					358.976	+Na+	381.966	381.966	0.00042	22220.9	3		218
	219	C7H13NOS	1	6-methylthiohexanonitrile oxide					159.072	+K+	198.035	198.035	5.2e-05	164284	1		219	C21H22O7	13	[Fv Hydrox] 4'-Hydroxychalcone 4'-glucoside	[Fv hydroxy,methoxy(4:0/9:1)] 5,7,2',4'-Tetrahydroxy-5'-methoxy-6-prenylflavanone	[Fv hydroxy,methoxy(4:0/9:1)] 5,7,2',4'-Tetrahydroxy-5'-methoxy-8-prenylflavanone	[Fv] Kenusanone D	2-(4-Ethoxyphenyl)-5,6,7,8-tetramethoxy-4H-1-benzopyran-4-one	386.137	+Na+	409.126	409.126	0.00022	79699.5	2		219	C22H24O5	10	[Fv Hydroxy,dimethoxy(9:1)] 5-Hydroxy-7,4'-dimethoxy-8-prenylflavanone	[Fv] 4'-O-Methylxanthohumol	[Fv] Epoxycandidone	[Fv] Louisfieserone A	[Fv] Louisfieserone B	368.162	+Na+	391.152	391.151	0.0006	14120.2	3		219
	220	C5H9NO3S	1	Acetylcysteine					163.03	+K+	201.993	201.993	0.000478	31596.9	1		220	C22H26O6	4	(+)-Eudesmin	3,5-Di-O-methyl-8-prenylafzelechin-4beta-ol	4,5-Di-O-methyl-8-prenylafzelechin-4beta-ol	Burseran		386.173	+Na+	409.162	409.162	0.00016	44472688	2		220	C23H31O4	1	9'-carboxy-gama-tocotrienol					371.222	+Na+	394.211	394.212	0.00054	10486.1	3		220
	221	C8H11NO3	4	L-Noradrenaline	Pyridoxine	5-Hydroxydopamine	6-Hydroxydopamine		169.074	+K+	208.037	208.037	4.8e-05	197499	1		221	C20H34O7	1	Oleandolide					386.23	+Na+	409.22	409.22	0.00032	103128	2		221	C22H24O6	4	[Fv hydroxy,dimethoxy(9:1)] 5,7-Dihydroxy-3',4'-dimethoxy-5'-prenylflavanone	[Fv] Eriodictyol 7,3'-dimethyl ether 4'-prenyl ether	Echinoisosophoranone	Wuweizisu C		384.157	+Na+	407.147	407.146	0.00051	11034.4	3		221
	222	C8H13NO3	2	Crotanecine	N-Butyryl-L-homoserine lactone				171.09	+K+	210.053	210.053	0.000302	332261	1		222	C18H34N4O5	6	Ala-Ile-Ala-Ile	Ala-Leu-Leu-Ala	Ala-Val-Val-Val	Ile-Leu-Ala-Ala	Ile-Val-Val-Gly	386.253	+Na+	409.242	409.242	0.00014	53094.1	2		222	C25H22O4	1	Fulvinervin B					386.152	+Na+	409.141	409.141	3e-05	79358.6	3		222
	223	C6H5O6	1	[GL (3:0)] triacyl-sn-glycerol					173.009	+K+	211.972	211.972	0.000222	191401	1		223	C17H34N6O4	2	Ile-Arg-Val	Leu-Val-Arg				386.264	+Na+	409.253	409.253	0.00037	51314.1	2		223	C22H26O6	4	(+)-Eudesmin	3,5-Di-O-methyl-8-prenylafzelechin-4beta-ol	4,5-Di-O-methyl-8-prenylafzelechin-4beta-ol	Burseran		386.173	+Na+	409.162	409.162	0.00016	27808020	3		223
	224	C9H11N3O	1	N'-Nitrosonornicotine					177.09	+K+	216.053	216.053	0.000368	117196	1		224	C15H25N5O7	3	Ala-Asn-Pro-Ser	Asn-Thr-Gly-Pro	Gln-Gly-Pro-Ser			387.175	+Na+	410.165	410.165	0.00038	10618316	2		224	C17H30N4O6	5	Ala-Leu-Pro-Ser	Ala-Thr-Val-Pro	Ile-Ala-Pro-Ser	Ile-Thr-Gly-Pro	Leu-Thr-Gly-Pro	386.217	+Na+	409.206	409.206	0.00024	67940.6	3		224
	225	C6H13NO4S	1	MES					195.057	+K+	234.02	234.019	0.000688	4.84806e+06	1		225	C14H29N9O4	1	Gly-Arg-Arg					387.234	+Na+	410.223	410.224	0.00053	15858.9	2		225	C22H42O5	1	1,2-dioctanoyl-1,2,6-hexanetriol					386.303	+Na+	409.292	409.292	0.00045	9974.6	3		225
	226	C4H8O7P	2	[GP] 1-acyl-sn-glycero-3-phosphate	[GP] 2-acyl-sn-glycero-3-phosphate				199.001	+K+	237.964	237.964	7.2e-05	57318.5	1		226	C17H23N7O4	1	Pro-His-His					389.181	+Na+	412.17	412.17	0.00037	135411	2		226	C15H25N5O7	3	Ala-Asn-Pro-Ser	Asn-Thr-Gly-Pro	Gln-Gly-Pro-Ser			387.175	+Na+	410.165	410.165	0.00038	6602659	3		226
	227	C7H10N2O5	1	N3-fumaramoyl-L-2,3-diaminopropanoate					202.059	+K+	241.022	241.022	0.000128	3074182	1		227	C24H38O4	58	[ST hydrox] (22E)-3alpha,12alpha-Dihydroxy-5beta-chol-22-en-24-oic Acid	[ST hydrox] (22E)-3alpha,7alpha-Dihydroxy-5beta-chol-22-en-24-oic Acid	[ST hydrox] (22E)-3alpha,7beta-Dihydroxy-5beta-chol-22-en-24-oic Acid	[ST hydrox] 3alpha,12alpha-Dihydroxy-5beta-chol-14-en-24-oic Acid	[ST hydrox] 3alpha,12alpha-Dihydroxy-5beta-chol-6-en-24-oic Acid	390.277	+Na+	413.266	413.266	0.00023	368745	2		227	C17H23N7O4	1	Pro-His-His					389.181	+Na+	412.17	412.17	0.00037	84978.5	3		227
	228	C10H10N2OS	1	Indolylmethylthiohydroximate					206.051	+K+	245.015	245.014	0.000538	139387	1		228	C25H22O5	3	cis-and-trans-Inophyllolide	Tomentolide A	Ulexone B			402.147	+Na+	425.136	425.136	5e-05	321642	2		228	C24H38O4	58	[ST hydrox] (22E)-3alpha,12alpha-Dihydroxy-5beta-chol-22-en-24-oic Acid	[ST hydrox] (22E)-3alpha,7alpha-Dihydroxy-5beta-chol-22-en-24-oic Acid	[ST hydrox] (22E)-3alpha,7beta-Dihydroxy-5beta-chol-22-en-24-oic Acid	[ST hydrox] 3alpha,12alpha-Dihydroxy-5beta-chol-14-en-24-oic Acid	[ST hydrox] 3alpha,12alpha-Dihydroxy-5beta-chol-6-en-24-oic Acid	390.277	+Na+	413.266	413.266	0.00023	278386	3		228
	229	C6H12N2O4S	2	Cys-Ser	lanthionine				208.052	+K+	247.015	247.015	6.2e-05	1.51185e+06	1		229	C20H34N4O5	1	Pro-Val-Val-Pro					410.253	+Na+	433.242	433.242	0.00014	15927.1	2		229	C25H22O5	3	cis-and-trans-Inophyllolide	Tomentolide A	Ulexone B			402.147	+Na+	425.136	425.136	5e-05	918397	3		229
	230	C9H11N3O3	1	4-Acetamido-2-amino-6-nitrotoluene					209.08	+K+	248.043	248.043	0.000198	18827.6	1		230	C17H14N2O7S3	1	4-Acetamido-4'-isothiocyanostilbene-2,2'-disulphonic acid					453.996	+Na+	476.986	476.986	0.00046	13547.1	2		230	C20H34N4O5	1	Pro-Val-Val-Pro					410.253	+Na+	433.242	433.242	0.00014	43802	3		230
	231	C13H10N2O	1	2-Aminoacridone					210.079	+K+	249.042	249.042	0.000468	32409.5	1		231	C25H34O9	5	[ST methoxy(2:0)] 2-methoxy-estra-1,3,5(10)-triene-3,17beta-diol 3-D-glucuronide	4-Hydroxyandrostenedioneglucuronide	Ailanthinone	Castelanone	Simalikilactone D	478.22	+Na+	501.21	501.209	0.00051	147586	2		231	C22H26O8	3	(+)-Syringaresinol	Euparotin acetate	Liatrin			418.163	+Na+	441.152	441.152	1e-05	17971.9	3		231
	232	C5H15N2O3PS	1	Amifostine					214.054	+K+	253.017	253.017	0.000258	18624.4	1		232	C22H34N6O6	2	Ala-Lys-Phe-Asn	Gln-Lys-Phe-Gly				478.254	+Na+	501.243	501.243	0.0002	69550.9	2		232	C25H34O9	5	[ST methoxy(2:0)] 2-methoxy-estra-1,3,5(10)-triene-3,17beta-diol 3-D-glucuronide	4-Hydroxyandrostenedioneglucuronide	Ailanthinone	Castelanone	Simalikilactone D	478.22	+Na+	501.21	501.209	0.00051	102362	3		232
	233	C14H18N2O	1	Camoensine					230.142	+K+	269.105	269.105	6.8e-05	484867	1		233	C19H31N7O8	3	Asn-Gln-Gln-Pro	Asp-Lys-Ser-His	Gln-Thr-Thr-His			485.223	+Na+	508.213	508.213	0.00037	23286	2		233	C22H34N6O6	2	Ala-Lys-Phe-Asn	Gln-Lys-Phe-Gly				478.254	+Na+	501.243	501.243	0.0002	96434.2	3		233
	234	C11H9ClN2O2	1	2-imino-3-(7-chloro-indol-3-yl)propanoate					236.035	+K+	274.998	274.998	0.000418	2999658	1		234	C30H32O6	10	(-)-Sanggenone K	[Fv] Amorin	[Fv] Epilumaflavanone A	[Fv] Epilumaflavanone B	[Fv] Euchrenone a11	488.22	+Na+	511.209	511.209	0.00011	211761	2		234	C30H32O6	10	(-)-Sanggenone K	[Fv] Amorin	[Fv] Epilumaflavanone A	[Fv] Epilumaflavanone B	[Fv] Euchrenone a11	488.22	+Na+	511.209	511.209	0.00011	136043	3		234
	235	C6H11N2O6P	1	D-erythro-1-(Imidazol-4-yl)glycerol 3-phosphate					238.035	+K+	276.999	276.999	0.000362	717553	1		235	C19H32N8O8	1	Arg-Asn-Asp-Pro					500.234	+Na+	523.224	523.224	0.00047	23395.8	2		235	C30H32O7	6	Artocommunol CC	Broussoflavonol D	Dorsmanin C	Euchretin C	Heterophyllin	504.215	+Na+	527.204	527.204	3e-05	27958.7	3		235
	236	C8H18N2O4S	1	HEPES					238.099	+K+	277.062	277.062	0.000112	28881.9	1		236	C30H32O7	6	Artocommunol CC	Broussoflavonol D	Dorsmanin C	Euchretin C	Heterophyllin	504.215	+Na+	527.204	527.204	3e-05	43159.6	2		236	C30H34O8	1	Carpelastofuran					522.225	+Na+	545.215	545.214	0.00059	21060.4	3		236
	237	C13H8N2O3	1	2-hydroxyphenazine-1-carboxylate					240.053	+K+	279.017	279.016	0.000648	27878.7	1		237	C20H36N6O9	2	Asp-Lys-Lys-Asp	Glu-Lys-Thr-Gln				504.254	+Na+	527.244	527.244	0.0004	22641.1	2		237	[Cr]3+	1	Chromium					51.9405	+K+	90.9037	90.903	0.000668	61317.1	3		237
	238	C13H13N3O2	1	methoxy-PU					243.101	+K+	282.064	282.064	6.2e-05	114404	1		238	C20H40N6O5S2	1	Cys-Lys-Lys-Met					508.25	+Na+	531.239	531.239	0.00038	153501	2		238	ClNa	1	sodium chloride(aq)					57.9586	+K+	96.9218	96.922	0.000222	83089.9	3		238
	239	C9H10N4Cl2	1	Apraclonidine					244.028	+K+	282.991	282.992	0.000592	172004	1		239	C45H81O13P	19	PI(14:1(9Z)/22:2(13Z,16Z))	PI(16:0/20:3(5Z,8Z,11Z))	PI(16:0/20:3(8Z,11Z,14Z))	PI(16:1(9Z)/20:2(11Z,14Z))	PI(17:2(9Z,12Z)/19:1(9Z))	860.541	+Na+	883.531	883.531	0.0003	11339.4	2		239	C3H8S	3	Propane-1-thiol	Propane-2-thiol	Trimethylsulfonium			76.0347	+K+	114.998	114.998	0.000172	9877.2	3		239
	240	C11H14NO4P	1	1-(Indol-3-yl)propanol 3-phosphate					255.066	+K+	294.029	294.029	0.000208	78587.8	1		240	[Cr]3+	1	Chromium					51.9405	+K+	90.9037	90.903	0.000668	15298	2		240	C3H8O2	5	Propane-1,2-diol	Propane-1,3-diol	(R)-Propane-1,2-diol	(S)-Propane-1,2-diol	2-methoxyethanol	76.0524	+K+	115.016	115.016	0.000412	23786.5	3		240
	241	C9H14N2O7	2	Glu-Asp	L-beta-aspartyl-L-glutamicacid				262.08	+K+	301.043	301.043	0.000258	16363.5	1		241	ClNa	1	sodium chloride(aq)					57.9586	+K+	96.9218	96.922	0.000222	21214	2		241	C3H5N3	2	5-Aminoimidazole	4-aminoimidazole				83.0483	+K+	122.012	122.012	0.000492	1.0071e+06	3
	242	C6H12N3O8P	1	2-(Formamido)-N1-(5-phospho-D-ribosyl)acetamidine					285.036	+K+	323.999	324	0.000642	52168.9	1		242	C3H8S	3	Propane-1-thiol	Propane-2-thiol	Trimethylsulfonium			76.0347	+K+	114.998	114.998	0.000172	13776.8	2		242	C2H7N3O	1	N-(Aminomethyl)urea					89.0589	+K+	128.022	128.022	6.8e-05	176884	3
	243	C10H8O6S2	2	1,6-Naphthalenedisulfonic acid	2,6-Naphthalenedisulfonic acid				287.976	+K+	326.939	326.939	0.000388	97650.8	1		243	C3H8O2	5	Propane-1,2-diol	Propane-1,3-diol	(R)-Propane-1,2-diol	(S)-Propane-1,2-diol	2-methoxyethanol	76.0524	+K+	115.016	115.015	0.000588	27446.5	2		243	C4H4N2O2	2	Orotate(Fragment)	Uracil				112.027	+K+	150.99	150.99	0.000438	83091.1	3
	244	C4H9ClHg	1	n-butylmercuric chloride					294.01	+K+	332.973	332.973	5.8e-05	28130.2	1		244	C3H8O2	5	Propane-1,2-diol	Propane-1,3-diol	(R)-Propane-1,2-diol	(S)-Propane-1,2-diol	2-methoxyethanol	76.0524	+K+	115.016	115.015	0.000588	28468.3	2		244	C3H2O5	1	Oxomalonate					117.99	+K+	156.953	156.953	0.000388	19613.8	3
	245	C12H13Cl2N3O2	1	BAS 110					301.038	+K+	340.002	340.001	0.000638	20800.4	1		245	C3H8O2	5	Propane-1,2-diol	Propane-1,3-diol	(R)-Propane-1,2-diol	(S)-Propane-1,2-diol	2-methoxyethanol	76.0524	+K+	115.016	115.016	0.000412	30281	2		245	C4H11NO3	1	Tromethamine					121.074	+K+	160.037	160.037	4.8e-05	43680.6	3
	246	C14H18N2O7	3	2-amino-4-[3-(2-amino-2-carboxylatoethyl)-6-oxocyclohexa-1,4-dien-1-yl]pentanedioate	2-amino-4-[5-(2-amino-2-carboxylatoethyl)-2-hydroxyphenyl]pentanedioate	Humilixanthin			326.111	+K+	365.075	365.074	0.000558	58585.2	1		246	C3H5N3	2	5-Aminoimidazole	4-aminoimidazole				83.0483	+K+	122.012	122.012	0.000492	373519	2		246	C5H4N2O2	1	pyrazinoate					124.027	+K+	162.99	162.99	0.000438	66511.8	3
	247	C9H15N4O8P	1	1-(5'-Phosphoribosyl)-5-amino-4-imidazolecarboxamide					338.063	+K+	377.026	377.026	9.2e-05	28754.3	1		247	C2H7N3O	1	N-(Aminomethyl)urea					89.0589	+K+	128.022	128.022	6.8e-05	67258.1	2		247	C5H7N3O	4	5-Methylcytosine	2-O-Methylcytosine	3-Methylcytosine	N3-methylcytosine		125.059	+K+	164.022	164.022	6.8e-05	89870	3
	248	C18H28O6	1	11-dehydro-2,3-dinor-TXB2					340.189	+K+	379.152	379.152	0.000252	150239	1		248	C4H11NS	1	3-Methylthiopropanamine					105.061	+K+	144.024	144.025	0.000622	22068.4	2		248	C4H4N2O3	2	Barbiturate	Methylparabanic acid				128.022	+K+	166.985	166.985	0.000348	118309	3
	249	C24H34O3	7	[ST Hydroxy(3:0)] (20S,22E)-3beta-Hydroxychola-5,16,22-trien-24-oic Acid	[ST Hydroxy(3:0)] (22E)-3beta-Hydroxychola-5,16,22-trien-24-oic Acid	[ST Oxo(2:0)] 3-Oxo-5beta-chola-7,11-dien-24-oic Acid	[ST Oxo(2:0)] 3-Oxo-5beta-chola-7,9(11)-dien-24-oic Acid	[ST Oxo(2:0)] 3-Oxo-5beta-chola-8(14),11-dien-24-oic Acid	370.251	+K+	409.214	409.214	4.2e-05	157539	1		249	C4H4N2O2	2	Orotate(Fragment)	Uracil				112.027	+K+	150.99	150.99	0.000438	28182.2	2		249	C4H9NO2S	3	L-Homocysteine	D-homocysteine	Methylcysteine			135.035	+K+	173.999	173.998	0.000558	12424	3
	250	C22H34N4O	1	1-Naphthylacetylspermine					370.273	+K+	409.236	409.236	0.000418	85346.4	1		250	C4H11NO3	1	Tromethamine					121.074	+K+	160.037	160.037	4.8e-05	18673.9	2		250	C5H6N2O3	3	4-Imidazolone-5-acetate	5-methyl-barbiturate	5-Hydroxymethyluracil			142.038	+K+	181.001	181.001	2e-06	245097	3
	251	C12H18N2O12	2	Cibarian	Coronarian				382.086	+K+	421.049	421.049	0.000138	282673	1		251	C5H4N2O2	1	pyrazinoate					124.027	+K+	162.99	162.99	0.000438	21862	2		251	C4H7NO5	3	&beta;-hydroxy-D,L-aspartate	erythro-3-Hydroxy-L-aspartate	threo-3-Hydroxy-L-aspartate			149.032	+K+	187.996	187.995	0.000578	38158.5	3
	252	C14H24N4O7S	7	Ala-Met-Asp-Gly	Asp-Val-Cys-Gly	Cys-Pro-Ser-Ser	Glu-Ala-Ala-Cys	Glu-Asn-Met	392.137	+K+	431.1	431.1	0.000272	35233.3	1		252	C5H7N3O	4	5-Methylcytosine	2-O-Methylcytosine	3-Methylcytosine	N3-methylcytosine		125.059	+K+	164.022	164.022	6.8e-05	37500.1	2		252	C4H6O2S2	1	Asparagusate					149.981	+K+	188.944	188.944	7.8e-05	117203	3
	253	C27H34O5	2	16alpha,17-Dihydroxypregn-4-ene-3,20-dione cyclic acetal with 2-furyl methyl ketone	7-O-Methyllicoricidin				438.241	+K+	477.204	477.204	0.000212	16173.9	1		253	C4H4N2O3	2	Barbiturate	Methylparabanic acid				128.022	+K+	166.985	166.985	0.000348	31451.8	2		253	C8H11NO2	5	Dopamine	1-(4-Hydroxyphenyl)-2-aminoethanol	2-descarboxy-cyclo-dopa	4-deoxypyridoxine	vanillylamine	153.079	+K+	192.042	192.042	0.000138	35856	3
	254	C20H35N7O6	2	Arg-Thr-Pro-Pro	His-Lys-Val-Ser				469.265	+K+	508.228	508.228	3.8e-05	41315.4	1		254	C4H6O2S2	1	Asparagusate					149.981	+K+	188.944	188.944	7.8e-05	34082.2	2		254	C6H6N2O3	2	Imidazol-5-yl-pyruvate	3-Imidazole-2-oxopropanoate				154.038	+K+	193.001	193.001	2e-06	39861.6	3
	255	C23H43N5O5	3	Ile-Ile-Lys-Pro	Ile-Leu-Lys-Pro	Leu-Leu-Lys-Pro			469.326	+K+	508.29	508.29	0.000422	57344.7	1		255	C7H11NO3	3	3-Methylcrotonylglycine	Paramethadione	Tiglylglycine			157.074	+K+	196.037	196.037	4.8e-05	103546	2		255	C5H4N2O4	2	Orotate	Uracil 5-carboxylate				156.017	+K+	194.98	194.98	0.000268	19877.3	3
	256	C22H30N4O7S	1	Glu-Phe-Cys-Pro					494.184	+K+	533.147	533.147	0.000322	53039.1	1		256	O2Te	1	Tellurite					161.896	+K+	200.859	200.859	0.000218	122013	2		256	C7H11NO3	3	3-Methylcrotonylglycine	Paramethadione	Tiglylglycine			157.074	+K+	196.037	196.037	4.8e-05	68491	3
	257	C35H44O9	1	Candletoxin A					608.299	+K+	647.262	647.261	0.000698	352382	1		257	C13H8	1	1-Phenylhepta-1,3,5-triyne					164.063	+K+	203.026	203.026	0.000242	44687.7	2		257	O2Te	1	Tellurite					161.896	+K+	200.859	200.859	0.000218	28399.9	3
																	258	C8H11NO3	4	L-Noradrenaline	Pyridoxine	5-Hydroxydopamine	6-Hydroxydopamine		169.074	+K+	208.037	208.037	4.8e-05	165655	2		258	C8H11NO3	4	L-Noradrenaline	Pyridoxine	5-Hydroxydopamine	6-Hydroxydopamine		169.074	+K+	208.037	208.037	4.8e-05	51913.1	3
																	259	C6H9N3O3	1	6-diazo-5-oxonorleucine					171.064	+K+	210.028	210.027	0.000548	28921	2		259	C5H6N4O3	1	5-Ureido-4-imidazole carboxylate					170.044	+K+	209.007	209.007	0.000148	14685.7	3
																	260	C9H11N3O	1	N'-Nitrosonornicotine					177.09	+K+	216.053	216.054	0.000632	13330.1	2		260	C8H13NO3	2	Crotanecine	N-Butyryl-L-homoserine lactone				171.09	+K+	210.053	210.053	0.000302	328811	3
																	261	C5H11NO2Se	1	Selenomethionine					196.995	+K+	235.959	235.959	0.000342	31441	2		261	C9H11N3O	1	N'-Nitrosonornicotine					177.09	+K+	216.053	216.054	0.000632	59400.8	3
																	262	C12H9NO2	2	Dictamnine	Isodictamnine				199.063	+K+	238.026	238.026	0.000488	35632.4	2		262	C6H13NO4S	1	MES					195.057	+K+	234.02	234.019	0.000688	252846	3
																	263	C7H10N2O5	1	N3-fumaramoyl-L-2,3-diaminopropanoate					202.059	+K+	241.022	241.022	0.000128	1138381	2		263	C8H9NO5	2	Clavulanic acid	Isoclavulanic acid				199.048	+K+	238.011	238.011	0.000228	55337	3
																	264	C12H13NO2	2	Indolebutyric acid	Shihunine				203.095	+K+	242.058	242.058	0.000212	30258.5	2		264	C12H9NO2	2	Dictamnine	Isodictamnine				199.063	+K+	238.026	238.026	0.000488	43750.1	3
																	265	C10H10N2OS	1	Indolylmethylthiohydroximate					206.051	+K+	245.015	245.014	0.000538	50955.7	2		265	C7H11N3O2S	1	Ovothiol A					201.057	+K+	240.02	240.02	0.000358	124113	3
																	266	C6H12N2O4S	2	Cys-Ser	lanthionine				208.052	+K+	247.015	247.015	6.2e-05	108908	2		266	C7H10N2O5	1	N3-fumaramoyl-L-2,3-diaminopropanoate					202.059	+K+	241.022	241.022	0.000128	3.01594e+06	3
																	267	C9H11N3O3	1	4-Acetamido-2-amino-6-nitrotoluene					209.08	+K+	248.043	248.043	0.000198	43856.3	2		267	C6H12N2O4S	2	Cys-Ser	lanthionine				208.052	+K+	247.015	247.015	6.2e-05	78253.2	3
																	268	C14H18N2O	1	Camoensine					230.142	+K+	269.105	269.105	6.8e-05	141788	2		268	C9H11N3O3	1	4-Acetamido-2-amino-6-nitrotoluene					209.08	+K+	248.043	248.043	0.000198	36224.6	3
																	269	C11H9ClN2O2	1	2-imino-3-(7-chloro-indol-3-yl)propanoate					236.035	+K+	274.998	274.998	0.000418	843961	2		269	C11H9ClN2O2	1	2-imino-3-(7-chloro-indol-3-yl)propanoate					236.035	+K+	274.998	274.998	0.000418	2.21601e+06	3
																	270	C6H11N2O6P	1	D-erythro-1-(Imidazol-4-yl)glycerol 3-phosphate					238.035	+K+	276.999	276.999	0.000362	185469	2		270	C6H11N2O6P	1	D-erythro-1-(Imidazol-4-yl)glycerol 3-phosphate					238.035	+K+	276.999	276.999	0.000362	585655	3
																	271	C11H18N2O2S	1	Thiopental					242.109	+K+	281.072	281.072	5.8e-05	57857.5	2		271	C8H18N2O4S	1	HEPES					238.099	+K+	277.062	277.062	0.000112	186738	3
[truncated: 30 more rows]
[truncated: 29 more columns]

## Sheet: Concatenated table - negative
															1			2			3			4			5
[truncated: 549 more rows]

[truncated: 1 more sheets: Concatenatated table - positive]
