# Supplementary material for: Oligopeptide Signaling through TbGPR89 Drives Trypanosome Quorum Sensing
Source: Cell. 2019 Jan 10;176(1-2):306–317.e16. doi: 10.1016/j.cell.2018.10.041 (PMC6333907; doi:10.1016/j.cell.2018.10.041)
Supplement: Table S4. Unique Metabolite Peaks Identified in TbPOP-Treated Human or Bovine Serum, Related to Figure 7 — Products of TbPOP activity against bovine serum (POP3-Bovine serum) or human serum (POP5- Human serum). Unique metabolite peaks identified in positive or negative ion mode. Unambiguous identification of the product peaks is not possible without extensive further analysis. [file mmc4.xlsx]

## Sheet: Negative mode
POP3 - bovine serum			POP5 - human serum
m/z	Intensity	Relative	m/z	Intensity	Relative
108.901	20173.8	0.13	84.008	3079.6	0.24
109.941	18284.6	0.12	88.011	9936.9	0.79
118.941	15355.1	0.1	89.006	7094.5	0.56
187.109	14504	0.1	96.921	17473	1.39
192.088	16250.9	0.11	99.044	13796.5	1.1
204.942	38557.8	0.26	105.948	7908.4	0.63
208.955	77284.3	0.52	105.955	2230.5	0.18
237.043	17140.8	0.11	113.98	3723.4	0.3
237.048	16622.4	0.11	123.044	6028.4	0.48
237.053	20132.2	0.13	126.055	2247.9	0.18
237.058	22412.3	0.15	131.051	2451.7	0.19
237.063	17491.4	0.12	141.091	13561.7	1.08
237.07	20642	0.14	144.11	13600.1	1.08
237.075	26882.3	0.18	151.996	7887.2	0.63
237.08	44474.2	0.3	153.091	5052.8	0.4
237.102	51606	0.35	155.001	4814.2	0.38
237.107	57362.5	0.38	162.838	5764	0.46
237.114	41498.9	0.28	167.017	3567	0.28
237.119	34079.9	0.23	169.012	2275.4	0.18
237.124	29291.2	0.2	175.993	3669	0.29
237.129	20113.4	0.13	179.055	12451.4	0.99
237.134	14962.7	0.1	185.982	2765.4	0.22
251.07	24070.8	0.16	186.965	3668.5	0.29
262.901	40388.4	0.27	188.045	17633.1	1.4
282.778	20135.1	0.13	197.081	3468.8	0.28
284.995	38103.1	0.25	198.973	4897.1	0.39
286.772	21355.1	0.14	207.105	5316.4	0.42
292.071	14678.1	0.1	215.128	3838.3	0.31
298.051	41748.9	0.28	217.029	21315.5	1.69
319.029	23933.2	0.16	237.076	3148.9	0.25
349.105	109691	0.73	238.094	68680.2	5.46
353.078	20824.5	0.14	241.14	4892.9	0.39
356.009	19942.4	0.13	249.149	10467.3	0.83
407.064	27385.6	0.18	289.979	10209.5	0.81
434.947	36402.8	0.24	296.053	4041.6	0.32
440.77	17264.6	0.12	306.074	4577.3	0.36
465.023	26686.5	0.18	349.105	4350.2	0.35
467.019	17257.4	0.12	363.037	2863	0.23
486.897	16288.3	0.11	410.967	8632.4	0.69
490.908	18434.1	0.12	412.964	8685.7	0.69
492.905	24873.3	0.17	414.961	2716	0.22
497.172	63780.2	0.43	497.172	2444.2	0.19
522.981	19812.7	0.13	500.635	2593.6	0.21
524.978	20162.2	0.13	502.632	3198.2	0.25
550.864	16660.8	0.11	526.884	2723.3	0.22
557.128	16534.3	0.11	528.881	4713	0.37
560.591	69039.8	0.46	530.878	3099.1	0.25
582.937	16731.6	0.11	564.344	6419.4	0.51
671.048	24772.3	0.17	586.84	2618.6	0.21
762.713	30708.8	0.21	752.395	4500.7	0.36

## Sheet: Positive mode
POP3 - bovine serum			POP5 - human serum
m/z	Intensity	Relative	m/z	Intensity	Relative
131.01	57057.6	0.12	115.036	57792436	63.6
132.066	35538.1	0.08	135.003	320735	0.35
168.999	54548.2	0.12	136.048	219008	0.24
181.001	245097	0.52	138.906	149635	0.16
183.499	48456.8	0.1	140.068	283642	0.31
183.953	104704	0.22	146.067	202089	0.22
189.489	110744	0.24	172.094	166961	0.18
191.486	53511.2	0.11	174.992	139631	0.15
192.494	48845	0.1	176.066	179349	0.2
205.502	37183	0.08	182.95	406126	0.45
206.072	39319.5	0.08	184.951	174508	0.19
206.502	120118	0.26	196.865	490718	0.54
207.5	42783.9	0.09	198.862	468151	0.52
220.995	42324	0.09	200.859	140679	0.15
232.003	110815	0.24	203.052	6.72057e+06	7.4
235.01	56506.7	0.12	230.954	169462	0.19
236.512	68868.1	0.15	239.161	410809	0.45
237.006	981450	2.1	241.021	933979	1.03
238.011	55337	0.12	254.823	229166	0.25
240.009	55908.1	0.12	256.82	291773	0.32
240.02	124113	0.27	258.817	132733	0.15
242.999	40676.5	0.09	259.98	224468	0.25
245.015	141806	0.3	261.13	1.97105e+06	2.17
259.026	142679	0.31	261.977	139223	0.15
269.104	50287	0.11	263.008	210362	0.23
278.017	39767.8	0.09	263.083	277775	0.31
278.069	139987	0.3	309.095	274047	0.3
294.964	76037.7	0.16	317.939	181516	0.2
299.043	69173.1	0.15	318.969	348659	0.38
332.057	43052.2	0.09	319.936	168633	0.19
333.049	180236	0.39	320.967	220596	0.24
334.951	44519.8	0.1	325.092	123901	0.14
348.967	147842	0.32	343.025	146127	0.16
352.98	54219.6	0.12	376.928	218183	0.24
364.894	47460.4	0.1	378.925	205448	0.23
376.962	48275.6	0.1	379.151	232261	0.26
377.006	49845	0.11	381.054	182851	0.2
379.97	64652.4	0.14	382.161	328234	0.36
387.952	41505.2	0.09	398.987	180765	0.2
402.867	65604.8	0.14	409.114	198691	0.22
409.136	45834.5	0.1	409.125	215700	0.24
409.141	79358.6	0.17	409.181	147257	0.16
409.196	85988.9	0.18	409.287	157695	0.17
409.2	77580.3	0.17	440.043	179871	0.2
409.206	67940.6	0.15	512.212	142240	0.16
409.212	63564.4	0.14	531.239	200337	0.22
409.217	58011.4	0.12	537.394	1.70691e+06	1.88
409.223	53534.5	0.11	647.26	315851	0.35
426.139	211922	0.45	693.287	175542	0.19
427.134	54883.9	0.12	795.334	585514	0.64
